# Supplementary material for: STOML2 interacts with PHB through activating MAPK signaling pathway to promote colorectal Cancer proliferation
Source: J Exp Clin Cancer Res. 2021 Nov 15;40:359. doi: 10.1186/s13046-021-02116-0 (PMC8591804; doi:10.1186/s13046-021-02116-0)
Supplement: Supplementary file 8 — Additional file 8. [file 13046_2021_2116_MOESM8_ESM.xlsx]

## Sheet: br08901
+C	Map number
#<h2><a href="/kegg/kegg2.html"><img src="/Fig/bget/kegg3.gif" align="middle" border=0></a>&nbsp; KEGG Pathway Maps</h2>
!
A<b>Metabolism</b>
B Global and overview maps
C 01100 Metabolic pathways
C 01110 Biosynthesis of secondary metabolites
C 01120 Microbial metabolism in diverse environments
C 01200 Carbon metabolism
C 01210 2-Oxocarboxylic acid metabolism
C 01212 Fatty acid metabolism
C 01230 Biosynthesis of amino acids
C 01240 Biosynthesis of cofactors
C 01220 Degradation of aromatic compounds
B Carbohydrate metabolism
C 00010 Glycolysis / Gluconeogenesis
C 00020 Citrate cycle (TCA cycle)
C 00030 Pentose phosphate pathway
C 00040 Pentose and glucuronate interconversions
C 00051 Fructose and mannose metabolism
C 00052 Galactose metabolism
C 00053 Ascorbate and aldarate metabolism
C 00500 Starch and sucrose metabolism
C 00520 Amino sugar and nucleotide sugar metabolism
C 00620 Pyruvate metabolism
C 00630 Glyoxylate and dicarboxylate metabolism
C 00640 Propanoate metabolism
C 00650 Butanoate metabolism
C 00660 C5-Branched dibasic acid metabolism
C 00562 Inositol phosphate metabolism
B Energy metabolism
C 00190 Oxidative phosphorylation
C 00195 Photosynthesis
C 00196 Photosynthesis - antenna proteins
C 00710 Carbon fixation in photosynthetic organisms
C 00720 Carbon fixation pathways in prokaryotes
C 00680 Methane metabolism
C 00910 Nitrogen metabolism
C 00920 Sulfur metabolism
B Lipid metabolism
C 00061 Fatty acid biosynthesis
C 00062 Fatty acid elongation
C 00071 Fatty acid degradation
C 00072 Synthesis and degradation of ketone bodies
C 00073 Cutin, suberine and wax biosynthesis
C 00100 Steroid biosynthesis
C 00120 Primary bile acid biosynthesis
C 00121 Secondary bile acid biosynthesis
C 00140 Steroid hormone biosynthesis
C 00561 Glycerolipid metabolism
C 00564 Glycerophospholipid metabolism
C 00565 Ether lipid metabolism
C 00600 Sphingolipid metabolism
C 00590 Arachidonic acid metabolism
C 00591 Linoleic acid metabolism
C 00592 alpha-Linolenic acid metabolism
C 01040 Biosynthesis of unsaturated fatty acids
B Nucleotide metabolism
C 00230 Purine metabolism
C 00240 Pyrimidine metabolism
B Amino acid metabolism
C 00250 Alanine, aspartate and glutamate metabolism
C 00260 Glycine, serine and threonine metabolism
C 00270 Cysteine and methionine metabolism
C 00280 Valine, leucine and isoleucine degradation
C 00290 Valine, leucine and isoleucine biosynthesis
C 00300 Lysine biosynthesis
C 00310 Lysine degradation
C 00220 Arginine biosynthesis
C 00330 Arginine and proline metabolism
C 00340 Histidine metabolism
C 00350 Tyrosine metabolism
C 00360 Phenylalanine metabolism
C 00380 Tryptophan metabolism
C 00400 Phenylalanine, tyrosine and tryptophan biosynthesis
B Metabolism of other amino acids
C 00410 beta-Alanine metabolism
C 00430 Taurine and hypotaurine metabolism
C 00440 Phosphonate and phosphinate metabolism
C 00450 Selenocompound metabolism
C 00460 Cyanoamino acid metabolism
C 00471 D-Glutamine and D-glutamate metabolism
C 00472 D-Arginine and D-ornithine metabolism
C 00473 D-Alanine metabolism
C 00480 Glutathione metabolism
B Glycan biosynthesis and metabolism
C 00510 N-Glycan biosynthesis
C 00513 Various types of N-glycan biosynthesis
C 00512 Mucin type O-glycan biosynthesis
C 00515 Mannose type O-glycan biosynthesis
C 00514 Other types of O-glycan biosynthesis
C 00532 Glycosaminoglycan biosynthesis - chondroitin sulfate / dermatan sulfate
C 00534 Glycosaminoglycan biosynthesis - heparan sulfate / heparin
C 00533 Glycosaminoglycan biosynthesis - keratan sulfate
C 00531 Glycosaminoglycan degradation
C 00563 Glycosylphosphatidylinositol (GPI)-anchor biosynthesis
C 00601 Glycosphingolipid biosynthesis - lacto and neolacto series
C 00603 Glycosphingolipid biosynthesis - globo and isoglobo series
C 00604 Glycosphingolipid biosynthesis - ganglio series
C 00540 Lipopolysaccharide biosynthesis
C 00541 O-Antigen nucleotide sugar biosynthesis
C 00550 Peptidoglycan biosynthesis
C 00511 Other glycan degradation
C 00571 Lipoarabinomannan (LAM) biosynthesis
C 00572 Arabinogalactan biosynthesis - Mycobacterium
B Metabolism of cofactors and vitamins
C 00730 Thiamine metabolism
C 00740 Riboflavin metabolism
C 00750 Vitamin B6 metabolism
C 00760 Nicotinate and nicotinamide metabolism
C 00770 Pantothenate and CoA biosynthesis
C 00780 Biotin metabolism
C 00785 Lipoic acid metabolism
C 00790 Folate biosynthesis
C 00670 One carbon pool by folate
C 00830 Retinol metabolism
C 00860 Porphyrin and chlorophyll metabolism
C 00130 Ubiquinone and other terpenoid-quinone biosynthesis
B Metabolism of terpenoids and polyketides
C 00900 Terpenoid backbone biosynthesis
C 00902 Monoterpenoid biosynthesis
C 00909 Sesquiterpenoid and triterpenoid biosynthesis
C 00904 Diterpenoid biosynthesis
C 00906 Carotenoid biosynthesis
C 00905 Brassinosteroid biosynthesis
C 00981 Insect hormone biosynthesis
C 00908 Zeatin biosynthesis
C 00903 Limonene and pinene degradation
C 00281 Geraniol degradation
C 01052 Type I polyketide structures
C 00522 Biosynthesis of 12-, 14- and 16-membered macrolides
C 01051 Biosynthesis of ansamycins
C 01059 Biosynthesis of enediyne antibiotics
C 01056 Biosynthesis of type II polyketide backbone
C 01057 Biosynthesis of type II polyketide products
C 00253 Tetracycline biosynthesis
C 00523 Polyketide sugar unit biosynthesis
C 01054 Nonribosomal peptide structures
C 01053 Biosynthesis of siderophore group nonribosomal peptides
C 01055 Biosynthesis of vancomycin group antibiotics
B Biosynthesis of other secondary metabolites
C 00940 Phenylpropanoid biosynthesis
C 00945 Stilbenoid, diarylheptanoid and gingerol biosynthesis
C 00941 Flavonoid biosynthesis
C 00944 Flavone and flavonol biosynthesis
C 00942 Anthocyanin biosynthesis
C 00943 Isoflavonoid biosynthesis
C 00901 Indole alkaloid biosynthesis
C 00403 Indole diterpene alkaloid biosynthesis
C 00950 Isoquinoline alkaloid biosynthesis
C 00960 Tropane, piperidine and pyridine alkaloid biosynthesis
C 01058 Acridone alkaloid biosynthesis
C 00232 Caffeine metabolism
C 00965 Betalain biosynthesis
C 00966 Glucosinolate biosynthesis
C 00402 Benzoxazinoid biosynthesis
C 00311 Penicillin and cephalosporin biosynthesis
C 00332 Carbapenem biosynthesis
C 00261 Monobactam biosynthesis
C 00331 Clavulanic acid biosynthesis
C 00521 Streptomycin biosynthesis
C 00524 Neomycin, kanamycin and gentamicin biosynthesis
C 00525 Acarbose and validamycin biosynthesis
C 00401 Novobiocin biosynthesis
C 00404 Staurosporine biosynthesis
C 00405 Phenazine biosynthesis
C 00333 Prodigiosin biosynthesis
C 00254 Aflatoxin biosynthesis
C 00999 Biosynthesis of various secondary metabolites - part 1
C 00998 Biosynthesis of various secondary metabolites - part 2
C 00997 Biosynthesis of various secondary metabolites - part 3
B Xenobiotics biodegradation and metabolism
C 00362 Benzoate degradation
C 00627 Aminobenzoate degradation
C 00364 Fluorobenzoate degradation
C 00625 Chloroalkane and chloroalkene degradation
C 00361 Chlorocyclohexane and chlorobenzene degradation
C 00623 Toluene degradation
C 00622 Xylene degradation
C 00633 Nitrotoluene degradation
C 00642 Ethylbenzene degradation
C 00643 Styrene degradation
C 00791 Atrazine degradation
C 00930 Caprolactam degradation
C 00363 Bisphenol degradation
C 00621 Dioxin degradation
C 00626 Naphthalene degradation
C 00624 Polycyclic aromatic hydrocarbon degradation
C 00365 Furfural degradation
C 00984 Steroid degradation
C 00980 Metabolism of xenobiotics by cytochrome P450
C 00982 Drug metabolism - cytochrome P450
C 00983 Drug metabolism - other enzymes
B Chemical structure transformation maps
C 01010 Overview of biosynthetic pathways
C 01060 Biosynthesis of plant secondary metabolites
C 01061 Biosynthesis of phenylpropanoids
C 01062 Biosynthesis of terpenoids and steroids
C 01063 Biosynthesis of alkaloids derived from shikimate pathway
C 01064 Biosynthesis of alkaloids derived from ornithine, lysine and nicotinic acid
C 01065 Biosynthesis of alkaloids derived from histidine and purine
C 01066 Biosynthesis of alkaloids derived from terpenoid and polyketide
C 01070 Biosynthesis of plant hormones
#
A<b>Genetic Information Processing</b>
B Transcription
C 03020 RNA polymerase
C 03022 Basal transcription factors
C 03040 Spliceosome
B Translation
C 03010 Ribosome
C 00970 Aminoacyl-tRNA biosynthesis
C 03013 RNA transport
C 03015 mRNA surveillance pathway
C 03008 Ribosome biogenesis in eukaryotes
B Folding, sorting and degradation
C 03060 Protein export
C 04141 Protein processing in endoplasmic reticulum
C 04130 SNARE interactions in vesicular transport
C 04120 Ubiquitin mediated proteolysis
C 04122 Sulfur relay system
C 03050 Proteasome
C 03018 RNA degradation
B Replication and repair
C 03030 DNA replication
C 03410 Base excision repair
C 03420 Nucleotide excision repair
C 03430 Mismatch repair
C 03440 Homologous recombination
C 03450 Non-homologous end-joining
C 03460 Fanconi anemia pathway
#
A<b>Environmental Information Processing</b>
B Membrane transport
C 02010 ABC transporters
C 02060 Phosphotransferase system (PTS)
C 03070 Bacterial secretion system
B Signal transduction
C 02020 Two-component system
C 04010 MAPK signaling pathway
C 04013 MAPK signaling pathway - fly
C 04016 MAPK signaling pathway - plant
C 04011 MAPK signaling pathway - yeast
C 04012 ErbB signaling pathway
C 04014 Ras signaling pathway
C 04015 Rap1 signaling pathway
C 04310 Wnt signaling pathway
C 04330 Notch signaling pathway
C 04340 Hedgehog signaling pathway
C 04341 Hedgehog signaling pathway - fly
C 04350 TGF-beta signaling pathway
C 04390 Hippo signaling pathway
C 04391 Hippo signaling pathway - fly
C 04392 Hippo signaling pathway - multiple species
C 04370 VEGF signaling pathway
C 04371 Apelin signaling pathway
C 04630 JAK-STAT signaling pathway
C 04064 NF-kappa B signaling pathway
C 04668 TNF signaling pathway
C 04066 HIF-1 signaling pathway
C 04068 FoxO signaling pathway
C 04020 Calcium signaling pathway
C 04070 Phosphatidylinositol signaling system
C 04072 Phospholipase D signaling pathway
C 04071 Sphingolipid signaling pathway
C 04024 cAMP signaling pathway
C 04022 cGMP-PKG signaling pathway
C 04151 PI3K-Akt signaling pathway
C 04152 AMPK signaling pathway
C 04150 mTOR signaling pathway
C 04075 Plant hormone signal transduction
B Signaling molecules and interaction
C 04080 Neuroactive ligand-receptor interaction
C 04060 Cytokine-cytokine receptor interaction
C 04061 Viral protein interaction with cytokine and cytokine receptor
C 04512 ECM-receptor interaction
C 04514 Cell adhesion molecules
#
A<b>Cellular Processes</b>
B Transport and catabolism
C 04144 Endocytosis
C 04145 Phagosome
C 04142 Lysosome
C 04146 Peroxisome
C 04140 Autophagy - animal
C 04138 Autophagy - yeast
C 04136 Autophagy - other
C 04137 Mitophagy - animal
C 04139 Mitophagy - yeast
B Cell growth and death
C 04110 Cell cycle
C 04111 Cell cycle - yeast
C 04112 Cell cycle - Caulobacter
C 04113 Meiosis - yeast
C 04114 Oocyte meiosis
C 04210 Apoptosis
C 04214 Apoptosis - fly
C 04215 Apoptosis - multiple species
C 04216 Ferroptosis
C 04217 Necroptosis
C 04115 p53 signaling pathway
C 04218 Cellular senescence
B Cellular community - eukaryotes
C 04510 Focal adhesion
C 04520 Adherens junction
C 04530 Tight junction
C 04540 Gap junction
C 04550 Signaling pathways regulating pluripotency of stem cells
B Cellular community - prokaryotes
C 02024 Quorum sensing
C 05111 Biofilm formation - Vibrio cholerae
C 02025 Biofilm formation - Pseudomonas aeruginosa
C 02026 Biofilm formation - Escherichia coli
B Cell motility
C 02030 Bacterial chemotaxis
C 02040 Flagellar assembly
C 04810 Regulation of actin cytoskeleton
#
A<b>Organismal Systems</b>
B Immune system
C 04640 Hematopoietic cell lineage
C 04610 Complement and coagulation cascades
C 04611 Platelet activation
C 04620 Toll-like receptor signaling pathway
C 04624 Toll and Imd signaling pathway
C 04621 NOD-like receptor signaling pathway
C 04622 RIG-I-like receptor signaling pathway
C 04623 Cytosolic DNA-sensing pathway
C 04625 C-type lectin receptor signaling pathway
C 04650 Natural killer cell mediated cytotoxicity
C 04612 Antigen processing and presentation
C 04660 T cell receptor signaling pathway
C 04658 Th1 and Th2 cell differentiation
C 04659 Th17 cell differentiation
C 04657 IL-17 signaling pathway
C 04662 B cell receptor signaling pathway
C 04664 Fc epsilon RI signaling pathway
C 04666 Fc gamma R-mediated phagocytosis
C 04670 Leukocyte transendothelial migration
C 04672 Intestinal immune network for IgA production
C 04062 Chemokine signaling pathway
B Endocrine system
C 04911 Insulin secretion
C 04910 Insulin signaling pathway
C 04922 Glucagon signaling pathway
C 04923 Regulation of lipolysis in adipocytes
C 04920 Adipocytokine signaling pathway
C 03320 PPAR signaling pathway
C 04929 GnRH secretion
C 04912 GnRH signaling pathway
C 04913 Ovarian steroidogenesis
C 04915 Estrogen signaling pathway
C 04914 Progesterone-mediated oocyte maturation
C 04917 Prolactin signaling pathway
C 04921 Oxytocin signaling pathway
C 04926 Relaxin signaling pathway
C 04935 Growth hormone synthesis, secretion and action
C 04918 Thyroid hormone synthesis
C 04919 Thyroid hormone signaling pathway
C 04928 Parathyroid hormone synthesis, secretion and action
C 04916 Melanogenesis
C 04924 Renin secretion
C 04614 Renin-angiotensin system
C 04925 Aldosterone synthesis and secretion
C 04927 Cortisol synthesis and secretion
B Circulatory system
C 04260 Cardiac muscle contraction
C 04261 Adrenergic signaling in cardiomyocytes
C 04270 Vascular smooth muscle contraction
B Digestive system
C 04970 Salivary secretion
C 04971 Gastric acid secretion
C 04972 Pancreatic secretion
C 04976 Bile secretion
C 04973 Carbohydrate digestion and absorption
C 04974 Protein digestion and absorption
C 04975 Fat digestion and absorption
C 04979 Cholesterol metabolism
C 04977 Vitamin digestion and absorption
C 04978 Mineral absorption
B Excretory system
C 04962 Vasopressin-regulated water reabsorption
C 04960 Aldosterone-regulated sodium reabsorption
C 04961 Endocrine and other factor-regulated calcium reabsorption
C 04964 Proximal tubule bicarbonate reclamation
C 04966 Collecting duct acid secretion
B Nervous system
C 04724 Glutamatergic synapse
C 04727 GABAergic synapse
C 04725 Cholinergic synapse
C 04728 Dopaminergic synapse
C 04726 Serotonergic synapse
C 04720 Long-term potentiation
C 04730 Long-term depression
C 04723 Retrograde endocannabinoid signaling
C 04721 Synaptic vesicle cycle
C 04722 Neurotrophin signaling pathway
B Sensory system
C 04744 Phototransduction
C 04745 Phototransduction - fly
C 04740 Olfactory transduction
C 04742 Taste transduction
C 04750 Inflammatory mediator regulation of TRP channels
B Development and regeneration
C 04320 Dorso-ventral axis formation
C 04360 Axon guidance
C 04361 Axon regeneration
C 04380 Osteoclast differentiation
B Aging
C 04211 Longevity regulating pathway
C 04212 Longevity regulating pathway - worm
C 04213 Longevity regulating pathway - multiple species
B Environmental adaptation
C 04710 Circadian rhythm
C 04713 Circadian entrainment
C 04711 Circadian rhythm - fly
C 04712 Circadian rhythm - plant
C 04714 Thermogenesis
C 04626 Plant-pathogen interaction
#
A<b>Human Diseases</b>
B Cancer: overview
C 05200 Pathways in cancer
C 05202 Transcriptional misregulation in cancer
C 05206 MicroRNAs in cancer
C 05205 Proteoglycans in cancer
C 05204 Chemical carcinogenesis
C 05203 Viral carcinogenesis
C 05230 Central carbon metabolism in cancer
C 05231 Choline metabolism in cancer
C 05235 PD-L1 expression and PD-1 checkpoint pathway in cancer
B Cancer: specific types
C 05210 Colorectal cancer
C 05212 Pancreatic cancer
C 05225 Hepatocellular carcinoma
C 05226 Gastric cancer
C 05214 Glioma
C 05216 Thyroid cancer
C 05221 Acute myeloid leukemia
C 05220 Chronic myeloid leukemia
C 05217 Basal cell carcinoma
C 05218 Melanoma
C 05211 Renal cell carcinoma
C 05219 Bladder cancer
C 05215 Prostate cancer
C 05213 Endometrial cancer
C 05224 Breast cancer
C 05222 Small cell lung cancer
C 05223 Non-small cell lung cancer
B Immune disease
C 05310 Asthma
C 05322 Systemic lupus erythematosus
C 05323 Rheumatoid arthritis
C 05320 Autoimmune thyroid disease
C 05321 Inflammatory bowel disease
C 05330 Allograft rejection
C 05332 Graft-versus-host disease
C 05340 Primary immunodeficiency
B Neurodegenerative disease
C 05010 Alzheimer disease
C 05012 Parkinson disease
C 05014 Amyotrophic lateral sclerosis
C 05016 Huntington disease
C 05017 Spinocerebellar ataxia
C 05020 Prion disease
C 05022 Pathways of neurodegeneration - multiple diseases
B Substance dependence
C 05030 Cocaine addiction
C 05031 Amphetamine addiction
C 05032 Morphine addiction
C 05033 Nicotine addiction
C 05034 Alcoholism
B Cardiovascular disease
C 05418 Fluid shear stress and atherosclerosis
C 05410 Hypertrophic cardiomyopathy
C 05412 Arrhythmogenic right ventricular cardiomyopathy
C 05414 Dilated cardiomyopathy
C 05416 Viral myocarditis
B Endocrine and metabolic disease
C 04930 Type II diabetes mellitus
C 04940 Type I diabetes mellitus
C 04950 Maturity onset diabetes of the young
C 04932 Non-alcoholic fatty liver disease
C 04931 Insulin resistance
C 04933 AGE-RAGE signaling pathway in diabetic complications
C 04934 Cushing syndrome
B Infectious disease: bacterial
C 05110 Vibrio cholerae infection
C 05120 Epithelial cell signaling in Helicobacter pylori infection
C 05130 Pathogenic Escherichia coli infection
C 05132 Salmonella infection
C 05131 Shigellosis
C 05135 Yersinia infection
C 05133 Pertussis
C 05134 Legionellosis
C 05150 Staphylococcus aureus infection
C 05152 Tuberculosis
C 05100 Bacterial invasion of epithelial cells
B Infectious disease: viral
C 05166 Human T-cell leukemia virus 1 infection
C 05170 Human immunodeficiency virus 1 infection
C 05161 Hepatitis B
C 05160 Hepatitis C
C 05171 Coronavirus disease - COVID-19
C 05164 Influenza A
C 05162 Measles
C 05168 Herpes simplex virus 1 infection
C 05163 Human cytomegalovirus infection
C 05167 Kaposi sarcoma-associated herpesvirus infection
C 05169 Epstein-Barr virus infection
C 05165 Human papillomavirus infection
B Infectious disease: parasitic
C 05146 Amoebiasis
C 05144 Malaria
C 05145 Toxoplasmosis
C 05140 Leishmaniasis
C 05142 Chagas disease
C 05143 African trypanosomiasis
B Drug resistance: antimicrobial
C 01501 beta-Lactam resistance
C 01502 Vancomycin resistance
C 01503 Cationic antimicrobial peptide (CAMP) resistance
B Drug resistance: antineoplastic
C 01521 EGFR tyrosine kinase inhibitor resistance
C 01524 Platinum drug resistance
C 01523 Antifolate resistance
C 01522 Endocrine resistance
#
A<b>Drug Development</b>
B Chronology: Antiinfectives
C 07011 Penicillins
C 07012 Cephalosporins - parenteral agents
C 07013 Cephalosporins - oral agents
C 07021 Aminoglycosides
C 07019 Tetracyclines
C 07020 Macrolides and ketolides
C 07014 Quinolones
C 07023 Rifamycins
C 07026 Antifungal agents
C 07044 Antiviral agents
C 07053 Anti-HIV agents
B Chronology: Antineoplastics
C 07040 Antineoplastics - alkylating agents
C 07041 Antineoplastics - antimetabolic agents
C 07042 Antineoplastics - agents from natural products
C 07043 Antineoplastics - hormones
C 07045 Antineoplastics - protein kinase inhibitors
B Chronology: Nervous system agents
C 07032 Hypnotics
C 07030 Anxiolytics
C 07033 Anticonvulsants
C 07015 Local analgesics
C 07039 Opioid analgesics
C 07028 Antipsychotics
C 07029 Antipsychotics - phenothiazines
C 07031 Antipsychotics - butyrophenones
C 07027 Antidepressants
C 07056 Agents for Alzheimer-type dementia
C 07057 Antiparkinsonian agents
B Chronology: Other drugs
C 07055 Sulfonamide derivatives - overview
C 07016 Sulfonamide derivatives - sulfa drugs
C 07017 Sulfonamide derivatives - diuretics
C 07018 Sulfonamide derivatives - hypoglycemic agents
C 07037 Antiarrhythmic drugs
C 07038 Antiulcer drugs
C 07046 Immunosuppressive agents
C 07047 Osteoporosis drugs
C 07048 Antimigraines
C 07049 Antithrombosis agents
C 07050 Antirheumatics - DMARDs and biological agents
C 07051 Antidiabetics
C 07052 Antidyslipidemic agents
C 07054 Antiglaucoma agents
B Target-based classification: G protein-coupled receptors
C 07220 Cholinergic and anticholinergic drugs
C 07215 alpha-Adrenergic receptor agonists/antagonists
C 07214 beta-Adrenergic receptor agonists/antagonists
C 07213 Dopamine receptor agonists/antagonists
C 07212 Histamine H1 receptor antagonists
C 07227 Histamine H2/H3 receptor agonists/antagonists
C 07211 Serotonin receptor agonists/antagonists
C 07228 Eicosanoid receptor agonists/antagonists
C 07224 Opioid receptor agonists/antagonists
C 07229 Angiotensin receptor and endothelin receptor antagonists
B Target-based classification: Nuclear receptors
C 07225 Glucocorticoid and mineralocorticoid receptor agonists/antagonists
C 07226 Progesterone, androgen and estrogen receptor agonists/antagonists
C 07223 Retinoic acid receptor (RAR) and retinoid X receptor (RXR) agonists/antagonists
C 07222 Peroxisome proliferator-activated receptor (PPAR) agonists
B Target-based classification: Ion channels
C 07221 Nicotinic cholinergic receptor antagonists
C 07230 GABA-A receptor agonists/antagonists
C 07036 Calcium channel blocking drugs
C 07231 Sodium channel blocking drugs
C 07232 Potassium channel blocking and opening drugs
C 07235 N-Methyl-D-aspartic acid (NMDA) receptor antagonists
B Target-based classification: Transporters
C 07233 Ion transporter inhibitors
C 07234 Neurotransmitter transporter inhibitors
B Target-based classification: Enzymes
C 07216 Catecholamine transferase inhibitors
C 07219 Cyclooxygenase inhibitors
C 07024 HMG-CoA reductase inhibitors
C 07217 Renin-angiotensin system inhibitors
C 07218 HIV protease inhibitors
B Structure-based classification
C 07025 Quinolines
C 07034 Eicosanoids
C 07035 Prostaglandins
B Skeleton-based classification
C 07110 Benzoic acid family
C 07112 1,2-Diphenyl substitution family
C 07114 Naphthalene family
C 07117 Benzodiazepine family
!
#<hr>
#<b>[ <a href="/kegg/brite.html">BRITE</a> | <a href="/kegg/kegg2.html">KEGG2</a> | <a href="/kegg/">KEGG</a> ]</b><br>
#Last updated: November 21, 2020
#<br><br><a href="/kegg-bin/get_htext?jp08901.keg">&raquo; Japanese version</a>
