# Supplementary material for: STOML2 interacts with PHB through activating MAPK signaling pathway to promote colorectal Cancer proliferation
Source: J Exp Clin Cancer Res. 2021 Nov 15;40:359. doi: 10.1186/s13046-021-02116-0 (PMC8591804; doi:10.1186/s13046-021-02116-0)
Supplement: Supplementary file 9 — Additional file 9. [file 13046_2021_2116_MOESM9_ESM.xlsx]

## Sheet: Sheet1
GOID	TERM
GO:0000002	MITOCHONDRIAL GENOME MAINTENANCE
GO:0000003	REPRODUCTION
GO:0000012	SINGLE STRAND BREAK REPAIR
GO:0000017	ALPHA GLUCOSIDE TRANSPORT
GO:0000018	REGULATION OF DNA RECOMBINATION
GO:0000019	REGULATION OF MITOTIC RECOMBINATION
GO:0000027	RIBOSOMAL LARGE SUBUNIT ASSEMBLY
GO:0000028	RIBOSOMAL SMALL SUBUNIT ASSEMBLY
GO:0000032	CELL WALL MANNOPROTEIN BIOSYNTHETIC PROCESS
GO:0000038	VERY LONG CHAIN FATTY ACID METABOLIC PROCESS
GO:0000041	TRANSITION METAL ION TRANSPORT
GO:0000045	AUTOPHAGOSOME ASSEMBLY
GO:0000050	UREA CYCLE
GO:0000052	CITRULLINE METABOLIC PROCESS
GO:0000053	ARGININOSUCCINATE METABOLIC PROCESS
GO:0000054	RIBOSOMAL SUBUNIT EXPORT FROM NUCLEUS
GO:0000055	RIBOSOMAL LARGE SUBUNIT EXPORT FROM NUCLEUS
GO:0000056	RIBOSOMAL SMALL SUBUNIT EXPORT FROM NUCLEUS
GO:0000070	MITOTIC SISTER CHROMATID SEGREGATION
GO:0000076	DNA REPLICATION CHECKPOINT
GO:0000077	DNA DAMAGE CHECKPOINT
GO:0000079	REGULATION OF CYCLIN DEPENDENT PROTEIN SERINE THREONINE KINASE ACTIVITY
GO:0000080	MITOTIC G1 PHASE
GO:0000082	G1 S TRANSITION OF MITOTIC CELL CYCLE
GO:0000083	REGULATION OF TRANSCRIPTION INVOLVED IN G1 S TRANSITION OF MITOTIC CELL CYCLE
GO:0000085	MITOTIC G2 PHASE
GO:0000086	G2 M TRANSITION OF MITOTIC CELL CYCLE
GO:0000089	MITOTIC METAPHASE
GO:0000103	SULFATE ASSIMILATION
GO:0000105	HISTIDINE BIOSYNTHETIC PROCESS
GO:0000117	REGULATION OF TRANSCRIPTION INVOLVED IN G2 M TRANSITION OF MITOTIC CELL CYCLE
GO:0000122	NEGATIVE REGULATION OF TRANSCRIPTION BY RNA POLYMERASE II
GO:0000132	ESTABLISHMENT OF MITOTIC SPINDLE ORIENTATION
GO:0000147	ACTIN CORTICAL PATCH ASSEMBLY
GO:0000154	RRNA MODIFICATION
GO:0000165	MAPK CASCADE
GO:0000183	RDNA HETEROCHROMATIN ASSEMBLY
GO:0000184	NUCLEAR TRANSCRIBED MRNA CATABOLIC PROCESS NONSENSE MEDIATED DECAY
GO:0000185	ACTIVATION OF MAPKKK ACTIVITY
GO:0000186	ACTIVATION OF MAPKK ACTIVITY
GO:0000187	ACTIVATION OF MAPK ACTIVITY
GO:0000188	INACTIVATION OF MAPK ACTIVITY
GO:0000209	PROTEIN POLYUBIQUITINATION
GO:0000212	MEIOTIC SPINDLE ORGANIZATION
GO:0000226	MICROTUBULE CYTOSKELETON ORGANIZATION
GO:0000237	LEPTOTENE
GO:0000239	PACHYTENE
GO:0000244	SPLICEOSOMAL TRI SNRNP COMPLEX ASSEMBLY
GO:0000245	SPLICEOSOMAL COMPLEX ASSEMBLY
GO:0000255	ALLANTOIN METABOLIC PROCESS
GO:0000256	ALLANTOIN CATABOLIC PROCESS
GO:0000266	MITOCHONDRIAL FISSION
GO:0000271	POLYSACCHARIDE BIOSYNTHETIC PROCESS
GO:0000272	POLYSACCHARIDE CATABOLIC PROCESS
GO:0000278	MITOTIC CELL CYCLE
GO:0000281	MITOTIC CYTOKINESIS
GO:0000288	NUCLEAR TRANSCRIBED MRNA CATABOLIC PROCESS DEADENYLATION DEPENDENT DECAY
GO:0000289	NUCLEAR TRANSCRIBED MRNA POLY A TAIL SHORTENING
GO:0000290	DEADENYLATION DEPENDENT DECAPPING OF NUCLEAR TRANSCRIBED MRNA
GO:0000291	NUCLEAR TRANSCRIBED MRNA CATABOLIC PROCESS EXONUCLEOLYTIC
GO:0000294	NUCLEAR TRANSCRIBED MRNA CATABOLIC PROCESS ENDONUCLEOLYTIC CLEAVAGE DEPENDENT DECAY
GO:0000301	RETROGRADE TRANSPORT VESICLE RECYCLING WITHIN GOLGI
GO:0000302	RESPONSE TO REACTIVE OXYGEN SPECIES
GO:0000303	RESPONSE TO SUPEROXIDE
GO:0000304	RESPONSE TO SINGLET OXYGEN
GO:0000305	RESPONSE TO OXYGEN RADICAL
GO:0000320	RE ENTRY INTO MITOTIC CELL CYCLE
GO:0000338	PROTEIN DENEDDYLATION
GO:0000349	GENERATION OF CATALYTIC SPLICEOSOME FOR FIRST TRANSESTERIFICATION STEP
GO:0000350	GENERATION OF CATALYTIC SPLICEOSOME FOR SECOND TRANSESTERIFICATION STEP
GO:0000375	RNA SPLICING VIA TRANSESTERIFICATION REACTIONS
GO:0000379	TRNA TYPE INTRON SPLICE SITE RECOGNITION AND CLEAVAGE
GO:0000380	ALTERNATIVE MRNA SPLICING VIA SPLICEOSOME
GO:0000381	REGULATION OF ALTERNATIVE MRNA SPLICING VIA SPLICEOSOME
GO:0000387	SPLICEOSOMAL SNRNP ASSEMBLY
GO:0000388	SPLICEOSOME CONFORMATIONAL CHANGE TO RELEASE U4 OR U4ATAC AND U1 OR U11
GO:0000389	MRNA 3 SPLICE SITE RECOGNITION
GO:0000390	SPLICEOSOMAL COMPLEX DISASSEMBLY
GO:0000395	MRNA 5 SPLICE SITE RECOGNITION
GO:0000398	MRNA SPLICING VIA SPLICEOSOME
GO:0000413	PROTEIN PEPTIDYL PROLYL ISOMERIZATION
GO:0000414	REGULATION OF HISTONE H3 K36 METHYLATION
GO:0000415	NEGATIVE REGULATION OF HISTONE H3 K36 METHYLATION
GO:0000416	POSITIVE REGULATION OF HISTONE H3 K36 METHYLATION
GO:0000422	AUTOPHAGY OF MITOCHONDRION
GO:0000423	MITOPHAGY
GO:0000432	POSITIVE REGULATION OF TRANSCRIPTION FROM RNA POLYMERASE II PROMOTER BY GLUCOSE
GO:0000435	POSITIVE REGULATION OF TRANSCRIPTION FROM RNA POLYMERASE II PROMOTER BY GALACTOSE
GO:0000447	ENDONUCLEOLYTIC CLEAVAGE IN ITS1 TO SEPARATE SSU RRNA FROM 5.8S RRNA AND LSU RRNA FROM TRICISTRONIC RRNA TRANSCRIPT SSU RRNA 5.8S RRNA LSU RRNA
GO:0000448	CLEAVAGE IN ITS2 BETWEEN 5.8S RRNA AND LSU RRNA OF TRICISTRONIC RRNA TRANSCRIPT SSU RRNA 5.8S RRNA LSU RRNA
GO:0000451	RRNA 2 O METHYLATION
GO:0000454	SNORNA GUIDED RRNA PSEUDOURIDINE SYNTHESIS
GO:0000455	ENZYME DIRECTED RRNA PSEUDOURIDINE SYNTHESIS
GO:0000460	MATURATION OF 5.8S RRNA
GO:0000461	ENDONUCLEOLYTIC CLEAVAGE TO GENERATE MATURE 3 END OF SSU RRNA FROM SSU RRNA 5.8S RRNA LSU RRNA
GO:0000462	MATURATION OF SSU RRNA FROM TRICISTRONIC RRNA TRANSCRIPT SSU RRNA 5.8S RRNA LSU RRNA
GO:0000463	MATURATION OF LSU RRNA FROM TRICISTRONIC RRNA TRANSCRIPT SSU RRNA 5.8S RRNA LSU RRNA
GO:0000466	MATURATION OF 5.8S RRNA FROM TRICISTRONIC RRNA TRANSCRIPT SSU RRNA 5.8S RRNA LSU RRNA
GO:0000467	EXONUCLEOLYTIC TRIMMING TO GENERATE MATURE 3 END OF 5.8S RRNA FROM TRICISTRONIC RRNA TRANSCRIPT SSU RRNA 5.8S RRNA LSU RRNA
GO:0000469	CLEAVAGE INVOLVED IN RRNA PROCESSING
GO:0000470	MATURATION OF LSU RRNA
GO:0000472	ENDONUCLEOLYTIC CLEAVAGE TO GENERATE MATURE 5 END OF SSU RRNA FROM SSU RRNA 5.8S RRNA LSU RRNA
GO:0000479	ENDONUCLEOLYTIC CLEAVAGE OF TRICISTRONIC RRNA TRANSCRIPT SSU RRNA 5.8S RRNA LSU RRNA
GO:0000480	ENDONUCLEOLYTIC CLEAVAGE IN 5 ETS OF TRICISTRONIC RRNA TRANSCRIPT SSU RRNA 5.8S RRNA LSU RRNA
GO:0000481	MATURATION OF 5S RRNA
GO:0000492	BOX C D SNORNP ASSEMBLY
GO:0000493	BOX H ACA SNORNP ASSEMBLY
GO:0000494	BOX C D SNORNA 3 END PROCESSING
GO:0000495	BOX H ACA SNORNA 3 END PROCESSING
GO:0000578	EMBRYONIC AXIS SPECIFICATION
GO:0000706	MEIOTIC DNA DOUBLE STRAND BREAK PROCESSING
GO:0000710	MEIOTIC MISMATCH REPAIR
GO:0000711	MEIOTIC DNA REPAIR SYNTHESIS
GO:0000712	RESOLUTION OF MEIOTIC RECOMBINATION INTERMEDIATES
GO:0000715	NUCLEOTIDE EXCISION REPAIR DNA DAMAGE RECOGNITION
GO:0000717	NUCLEOTIDE EXCISION REPAIR DNA DUPLEX UNWINDING
GO:0000720	PYRIMIDINE DIMER REPAIR BY NUCLEOTIDE EXCISION REPAIR
GO:0000722	TELOMERE MAINTENANCE VIA RECOMBINATION
GO:0000723	TELOMERE MAINTENANCE
GO:0000724	DOUBLE STRAND BREAK REPAIR VIA HOMOLOGOUS RECOMBINATION
GO:0000725	RECOMBINATIONAL REPAIR
GO:0000726	NON RECOMBINATIONAL REPAIR
GO:0000727	DOUBLE STRAND BREAK REPAIR VIA BREAK INDUCED REPLICATION
GO:0000729	DNA DOUBLE STRAND BREAK PROCESSING
GO:0000730	DNA RECOMBINASE ASSEMBLY
GO:0000731	DNA SYNTHESIS INVOLVED IN DNA REPAIR
GO:0000732	STRAND DISPLACEMENT
GO:0000733	DNA STRAND RENATURATION
GO:0000735	REMOVAL OF NONHOMOLOGOUS ENDS
GO:0000737	DNA CATABOLIC PROCESS ENDONUCLEOLYTIC
GO:0000738	DNA CATABOLIC PROCESS EXONUCLEOLYTIC
GO:0000768	SYNCYTIUM FORMATION BY PLASMA MEMBRANE FUSION
GO:0000819	SISTER CHROMATID SEGREGATION
GO:0000820	REGULATION OF GLUTAMINE FAMILY AMINO ACID METABOLIC PROCESS
GO:0000821	REGULATION OF ARGININE METABOLIC PROCESS
GO:0000902	CELL MORPHOGENESIS
GO:0000904	CELL MORPHOGENESIS INVOLVED IN DIFFERENTIATION
GO:0000910	CYTOKINESIS
GO:0000915	ACTOMYOSIN CONTRACTILE RING ASSEMBLY
GO:0000917	DIVISION SEPTUM ASSEMBLY
GO:0000956	NUCLEAR TRANSCRIBED MRNA CATABOLIC PROCESS
GO:0000957	MITOCHONDRIAL RNA CATABOLIC PROCESS
GO:0000958	MITOCHONDRIAL MRNA CATABOLIC PROCESS
GO:0000959	MITOCHONDRIAL RNA METABOLIC PROCESS
GO:0000961	NEGATIVE REGULATION OF MITOCHONDRIAL RNA CATABOLIC PROCESS
GO:0000962	POSITIVE REGULATION OF MITOCHONDRIAL RNA CATABOLIC PROCESS
GO:0000963	MITOCHONDRIAL RNA PROCESSING
GO:0000964	MITOCHONDRIAL RNA 5 END PROCESSING
GO:0000965	MITOCHONDRIAL RNA 3 END PROCESSING
GO:0000966	RNA 5 END PROCESSING
GO:0000971	TRNA EXON LIGATION UTILIZING 2 3 CYCLIC PHOSPHATE OF 5 EXON AS SOURCE OF LINKAGE PHOSPHATE
GO:0000972	TRANSCRIPTION DEPENDENT TETHERING OF RNA POLYMERASE II GENE DNA AT NUCLEAR PERIPHERY
GO:0000973	POSTTRANSCRIPTIONAL TETHERING OF RNA POLYMERASE II GENE DNA AT NUCLEAR PERIPHERY
GO:0001080	NITROGEN CATABOLITE ACTIVATION OF TRANSCRIPTION FROM RNA POLYMERASE II PROMOTER
GO:0001100	NEGATIVE REGULATION OF EXIT FROM MITOSIS
GO:0001101	RESPONSE TO ACID CHEMICAL
GO:0001112	DNA TEMPLATED TRANSCRIPTION OPEN COMPLEX FORMATION
GO:0001113	TRANSCRIPTION OPEN COMPLEX FORMATION AT RNA POLYMERASE II PROMOTER
GO:0001172	TRANSCRIPTION RNA TEMPLATED
GO:0001174	TRANSCRIPTIONAL START SITE SELECTION AT RNA POLYMERASE II PROMOTER
GO:0001188	RNA POLYMERASE I PREINITIATION COMPLEX ASSEMBLY
GO:0001193	MAINTENANCE OF TRANSCRIPTIONAL FIDELITY DURING DNA TEMPLATED TRANSCRIPTION ELONGATION FROM RNA POLYMERASE II PROMOTER
GO:0001207	HISTONE DISPLACEMENT
GO:0001302	REPLICATIVE CELL AGING
GO:0001306	AGE DEPENDENT RESPONSE TO OXIDATIVE STRESS
GO:0001315	AGE DEPENDENT RESPONSE TO REACTIVE OXYGEN SPECIES
GO:0001324	AGE DEPENDENT RESPONSE TO OXIDATIVE STRESS INVOLVED IN CHRONOLOGICAL CELL AGING
GO:0001501	SKELETAL SYSTEM DEVELOPMENT
GO:0001502	CARTILAGE CONDENSATION
GO:0001503	OSSIFICATION
GO:0001504	NEUROTRANSMITTER UPTAKE
GO:0001505	REGULATION OF NEUROTRANSMITTER LEVELS
GO:0001508	ACTION POTENTIAL
GO:0001510	RNA METHYLATION
GO:0001514	SELENOCYSTEINE INCORPORATION
GO:0001516	PROSTAGLANDIN BIOSYNTHETIC PROCESS
GO:0001519	PEPTIDE AMIDATION
GO:0001522	PSEUDOURIDINE SYNTHESIS
GO:0001523	RETINOID METABOLIC PROCESS
GO:0001525	ANGIOGENESIS
GO:0001541	OVARIAN FOLLICLE DEVELOPMENT
GO:0001542	OVULATION FROM OVARIAN FOLLICLE
GO:0001543	OVARIAN FOLLICLE RUPTURE
GO:0001544	INITIATION OF PRIMORDIAL OVARIAN FOLLICLE GROWTH
GO:0001545	PRIMARY OVARIAN FOLLICLE GROWTH
GO:0001546	PREANTRAL OVARIAN FOLLICLE GROWTH
GO:0001547	ANTRAL OVARIAN FOLLICLE GROWTH
GO:0001550	OVARIAN CUMULUS EXPANSION
GO:0001552	OVARIAN FOLLICLE ATRESIA
GO:0001553	LUTEINIZATION
GO:0001555	OOCYTE GROWTH
GO:0001556	OOCYTE MATURATION
GO:0001558	REGULATION OF CELL GROWTH
GO:0001560	REGULATION OF CELL GROWTH BY EXTRACELLULAR STIMULUS
GO:0001561	FATTY ACID ALPHA OXIDATION
GO:0001562	RESPONSE TO PROTOZOAN
GO:0001568	BLOOD VESSEL DEVELOPMENT
GO:0001569	BRANCHING INVOLVED IN BLOOD VESSEL MORPHOGENESIS
GO:0001570	VASCULOGENESIS
GO:0001572	LACTOSYLCERAMIDE BIOSYNTHETIC PROCESS
GO:0001573	GANGLIOSIDE METABOLIC PROCESS
GO:0001574	GANGLIOSIDE BIOSYNTHETIC PROCESS
GO:0001576	GLOBOSIDE BIOSYNTHETIC PROCESS
GO:0001578	MICROTUBULE BUNDLE FORMATION
GO:0001579	MEDIUM CHAIN FATTY ACID TRANSPORT
GO:0001580	DETECTION OF CHEMICAL STIMULUS INVOLVED IN SENSORY PERCEPTION OF BITTER TASTE
GO:0001581	DETECTION OF CHEMICAL STIMULUS INVOLVED IN SENSORY PERCEPTION OF SOUR TASTE
GO:0001582	DETECTION OF CHEMICAL STIMULUS INVOLVED IN SENSORY PERCEPTION OF SWEET TASTE
GO:0001649	OSTEOBLAST DIFFERENTIATION
GO:0001654	EYE DEVELOPMENT
GO:0001655	UROGENITAL SYSTEM DEVELOPMENT
GO:0001656	METANEPHROS DEVELOPMENT
GO:0001657	URETERIC BUD DEVELOPMENT
GO:0001658	BRANCHING INVOLVED IN URETERIC BUD MORPHOGENESIS
GO:0001659	TEMPERATURE HOMEOSTASIS
GO:0001660	FEVER GENERATION
GO:0001661	CONDITIONED TASTE AVERSION
GO:0001662	BEHAVIORAL FEAR RESPONSE
GO:0001666	RESPONSE TO HYPOXIA
GO:0001667	AMEBOIDAL TYPE CELL MIGRATION
GO:0001672	REGULATION OF CHROMATIN ASSEMBLY OR DISASSEMBLY
GO:0001675	ACROSOME ASSEMBLY
GO:0001676	LONG CHAIN FATTY ACID METABOLIC PROCESS
GO:0001678	CELLULAR GLUCOSE HOMEOSTASIS
GO:0001680	TRNA 3 TERMINAL CCA ADDITION
GO:0001682	TRNA 5 LEADER REMOVAL
GO:0001692	HISTAMINE METABOLIC PROCESS
GO:0001694	HISTAMINE BIOSYNTHETIC PROCESS
GO:0001695	HISTAMINE CATABOLIC PROCESS
GO:0001696	GASTRIC ACID SECRETION
GO:0001697	HISTAMINE INDUCED GASTRIC ACID SECRETION
GO:0001698	GASTRIN INDUCED GASTRIC ACID SECRETION
GO:0001701	IN UTERO EMBRYONIC DEVELOPMENT
GO:0001702	GASTRULATION WITH MOUTH FORMING SECOND
GO:0001704	FORMATION OF PRIMARY GERM LAYER
GO:0001705	ECTODERM FORMATION
GO:0001706	ENDODERM FORMATION
GO:0001707	MESODERM FORMATION
GO:0001708	CELL FATE SPECIFICATION
GO:0001709	CELL FATE DETERMINATION
GO:0001710	MESODERMAL CELL FATE COMMITMENT
GO:0001711	ENDODERMAL CELL FATE COMMITMENT
GO:0001712	ECTODERMAL CELL FATE COMMITMENT
GO:0001714	ENDODERMAL CELL FATE SPECIFICATION
GO:0001731	FORMATION OF TRANSLATION PREINITIATION COMPLEX
GO:0001732	FORMATION OF CYTOPLASMIC TRANSLATION INITIATION COMPLEX
GO:0001736	ESTABLISHMENT OF PLANAR POLARITY
GO:0001738	MORPHOGENESIS OF A POLARIZED EPITHELIUM
GO:0001754	EYE PHOTORECEPTOR CELL DIFFERENTIATION
GO:0001755	NEURAL CREST CELL MIGRATION
GO:0001756	SOMITOGENESIS
GO:0001757	SOMITE SPECIFICATION
GO:0001759	ORGAN INDUCTION
GO:0001762	BETA ALANINE TRANSPORT
GO:0001763	MORPHOGENESIS OF A BRANCHING STRUCTURE
GO:0001764	NEURON MIGRATION
GO:0001765	MEMBRANE RAFT ASSEMBLY
GO:0001766	MEMBRANE RAFT POLARIZATION
GO:0001768	ESTABLISHMENT OF T CELL POLARITY
GO:0001771	IMMUNOLOGICAL SYNAPSE FORMATION
GO:0001773	MYELOID DENDRITIC CELL ACTIVATION
GO:0001774	MICROGLIAL CELL ACTIVATION
GO:0001775	CELL ACTIVATION
GO:0001776	LEUKOCYTE HOMEOSTASIS
GO:0001777	T CELL HOMEOSTATIC PROLIFERATION
GO:0001778	PLASMA MEMBRANE REPAIR
GO:0001779	NATURAL KILLER CELL DIFFERENTIATION
GO:0001780	NEUTROPHIL HOMEOSTASIS
GO:0001781	NEUTROPHIL APOPTOTIC PROCESS
GO:0001782	B CELL HOMEOSTASIS
GO:0001783	B CELL APOPTOTIC PROCESS
GO:0001787	NATURAL KILLER CELL PROLIFERATION
GO:0001788	ANTIBODY DEPENDENT CELLULAR CYTOTOXICITY
GO:0001798	POSITIVE REGULATION OF TYPE IIA HYPERSENSITIVITY
GO:0001805	POSITIVE REGULATION OF TYPE III HYPERSENSITIVITY
GO:0001806	TYPE IV HYPERSENSITIVITY
GO:0001807	REGULATION OF TYPE IV HYPERSENSITIVITY
GO:0001808	NEGATIVE REGULATION OF TYPE IV HYPERSENSITIVITY
GO:0001809	POSITIVE REGULATION OF TYPE IV HYPERSENSITIVITY
GO:0001811	NEGATIVE REGULATION OF TYPE I HYPERSENSITIVITY
GO:0001812	POSITIVE REGULATION OF TYPE I HYPERSENSITIVITY
GO:0001815	POSITIVE REGULATION OF ANTIBODY DEPENDENT CELLULAR CYTOTOXICITY
GO:0001816	CYTOKINE PRODUCTION
GO:0001817	REGULATION OF CYTOKINE PRODUCTION
GO:0001818	NEGATIVE REGULATION OF CYTOKINE PRODUCTION
GO:0001819	POSITIVE REGULATION OF CYTOKINE PRODUCTION
GO:0001820	SEROTONIN SECRETION
GO:0001821	HISTAMINE SECRETION
GO:0001822	KIDNEY DEVELOPMENT
GO:0001823	MESONEPHROS DEVELOPMENT
GO:0001824	BLASTOCYST DEVELOPMENT
GO:0001825	BLASTOCYST FORMATION
GO:0001826	INNER CELL MASS CELL DIFFERENTIATION
GO:0001827	INNER CELL MASS CELL FATE COMMITMENT
GO:0001828	INNER CELL MASS CELLULAR MORPHOGENESIS
GO:0001829	TROPHECTODERMAL CELL DIFFERENTIATION
GO:0001830	TROPHECTODERMAL CELL FATE COMMITMENT
GO:0001831	TROPHECTODERMAL CELLULAR MORPHOGENESIS
GO:0001832	BLASTOCYST GROWTH
GO:0001833	INNER CELL MASS CELL PROLIFERATION
GO:0001834	TROPHECTODERMAL CELL PROLIFERATION
GO:0001835	BLASTOCYST HATCHING
GO:0001836	RELEASE OF CYTOCHROME C FROM MITOCHONDRIA
GO:0001837	EPITHELIAL TO MESENCHYMAL TRANSITION
GO:0001838	EMBRYONIC EPITHELIAL TUBE FORMATION
GO:0001839	NEURAL PLATE MORPHOGENESIS
GO:0001840	NEURAL PLATE DEVELOPMENT
GO:0001841	NEURAL TUBE FORMATION
GO:0001842	NEURAL FOLD FORMATION
GO:0001843	NEURAL TUBE CLOSURE
GO:0001844	PROTEIN INSERTION INTO MITOCHONDRIAL MEMBRANE INVOLVED IN APOPTOTIC SIGNALING PATHWAY
GO:0001845	PHAGOLYSOSOME ASSEMBLY
GO:0001865	NK T CELL DIFFERENTIATION
GO:0001866	NK T CELL PROLIFERATION
GO:0001867	COMPLEMENT ACTIVATION LECTIN PATHWAY
GO:0001869	NEGATIVE REGULATION OF COMPLEMENT ACTIVATION LECTIN PATHWAY
GO:0001878	RESPONSE TO YEAST
GO:0001879	DETECTION OF YEAST
GO:0001880	MULLERIAN DUCT REGRESSION
GO:0001881	RECEPTOR RECYCLING
GO:0001885	ENDOTHELIAL CELL DEVELOPMENT
GO:0001886	ENDOTHELIAL CELL MORPHOGENESIS
GO:0001887	SELENIUM COMPOUND METABOLIC PROCESS
GO:0001889	LIVER DEVELOPMENT
GO:0001890	PLACENTA DEVELOPMENT
GO:0001892	EMBRYONIC PLACENTA DEVELOPMENT
GO:0001893	MATERNAL PLACENTA DEVELOPMENT
GO:0001894	TISSUE HOMEOSTASIS
GO:0001895	RETINA HOMEOSTASIS
GO:0001905	ACTIVATION OF MEMBRANE ATTACK COMPLEX
GO:0001906	CELL KILLING
GO:0001909	LEUKOCYTE MEDIATED CYTOTOXICITY
GO:0001912	POSITIVE REGULATION OF LEUKOCYTE MEDIATED CYTOTOXICITY
GO:0001913	T CELL MEDIATED CYTOTOXICITY
GO:0001914	REGULATION OF T CELL MEDIATED CYTOTOXICITY
GO:0001915	NEGATIVE REGULATION OF T CELL MEDIATED CYTOTOXICITY
GO:0001916	POSITIVE REGULATION OF T CELL MEDIATED CYTOTOXICITY
GO:0001919	REGULATION OF RECEPTOR RECYCLING
GO:0001920	NEGATIVE REGULATION OF RECEPTOR RECYCLING
GO:0001921	POSITIVE REGULATION OF RECEPTOR RECYCLING
GO:0001922	B 1 B CELL HOMEOSTASIS
GO:0001923	B 1 B CELL DIFFERENTIATION
GO:0001928	REGULATION OF EXOCYST ASSEMBLY
GO:0001932	REGULATION OF PROTEIN PHOSPHORYLATION
GO:0001933	NEGATIVE REGULATION OF PROTEIN PHOSPHORYLATION
GO:0001934	POSITIVE REGULATION OF PROTEIN PHOSPHORYLATION
GO:0001935	ENDOTHELIAL CELL PROLIFERATION
GO:0001936	REGULATION OF ENDOTHELIAL CELL PROLIFERATION
GO:0001937	NEGATIVE REGULATION OF ENDOTHELIAL CELL PROLIFERATION
GO:0001938	POSITIVE REGULATION OF ENDOTHELIAL CELL PROLIFERATION
GO:0001941	POSTSYNAPTIC MEMBRANE ORGANIZATION
GO:0001942	HAIR FOLLICLE DEVELOPMENT
GO:0001944	VASCULATURE DEVELOPMENT
GO:0001945	LYMPH VESSEL DEVELOPMENT
GO:0001946	LYMPHANGIOGENESIS
GO:0001947	HEART LOOPING
GO:0001949	SEBACEOUS GLAND CELL DIFFERENTIATION
GO:0001951	INTESTINAL D GLUCOSE ABSORPTION
GO:0001952	REGULATION OF CELL MATRIX ADHESION
GO:0001953	NEGATIVE REGULATION OF CELL MATRIX ADHESION
GO:0001954	POSITIVE REGULATION OF CELL MATRIX ADHESION
GO:0001955	BLOOD VESSEL MATURATION
GO:0001956	POSITIVE REGULATION OF NEUROTRANSMITTER SECRETION
GO:0001957	INTRAMEMBRANOUS OSSIFICATION
GO:0001958	ENDOCHONDRAL OSSIFICATION
GO:0001959	REGULATION OF CYTOKINE MEDIATED SIGNALING PATHWAY
GO:0001960	NEGATIVE REGULATION OF CYTOKINE MEDIATED SIGNALING PATHWAY
GO:0001961	POSITIVE REGULATION OF CYTOKINE MEDIATED SIGNALING PATHWAY
GO:0001963	SYNAPTIC TRANSMISSION DOPAMINERGIC
GO:0001964	STARTLE RESPONSE
GO:0001966	THIGMOTAXIS
GO:0001967	SUCKLING BEHAVIOR
GO:0001970	POSITIVE REGULATION OF ACTIVATION OF MEMBRANE ATTACK COMPLEX
GO:0001971	NEGATIVE REGULATION OF ACTIVATION OF MEMBRANE ATTACK COMPLEX
GO:0001973	G PROTEIN COUPLED ADENOSINE RECEPTOR SIGNALING PATHWAY
GO:0001974	BLOOD VESSEL REMODELING
GO:0001975	RESPONSE TO AMPHETAMINE
GO:0001976	NERVOUS SYSTEM PROCESS INVOLVED IN REGULATION OF SYSTEMIC ARTERIAL BLOOD PRESSURE
GO:0001980	REGULATION OF SYSTEMIC ARTERIAL BLOOD PRESSURE BY ISCHEMIC CONDITIONS
GO:0001984	ARTERY VASODILATION INVOLVED IN BARORECEPTOR RESPONSE TO INCREASED SYSTEMIC ARTERIAL BLOOD PRESSURE
GO:0001985	NEGATIVE REGULATION OF HEART RATE INVOLVED IN BARORECEPTOR RESPONSE TO INCREASED SYSTEMIC ARTERIAL BLOOD PRESSURE
GO:0001986	NEGATIVE REGULATION OF THE FORCE OF HEART CONTRACTION INVOLVED IN BARORECEPTOR RESPONSE TO INCREASED SYSTEMIC ARTERIAL BLOOD PRESSURE
GO:0001987	VASOCONSTRICTION OF ARTERY INVOLVED IN BARORECEPTOR RESPONSE TO LOWERING OF SYSTEMIC ARTERIAL BLOOD PRESSURE
GO:0001988	POSITIVE REGULATION OF HEART RATE INVOLVED IN BARORECEPTOR RESPONSE TO DECREASED SYSTEMIC ARTERIAL BLOOD PRESSURE
GO:0001990	REGULATION OF SYSTEMIC ARTERIAL BLOOD PRESSURE BY HORMONE
GO:0001991	REGULATION OF SYSTEMIC ARTERIAL BLOOD PRESSURE BY CIRCULATORY RENIN ANGIOTENSIN
GO:0001992	REGULATION OF SYSTEMIC ARTERIAL BLOOD PRESSURE BY VASOPRESSIN
GO:0001993	REGULATION OF SYSTEMIC ARTERIAL BLOOD PRESSURE BY NOREPINEPHRINE EPINEPHRINE
GO:0001994	NOREPINEPHRINE EPINEPHRINE VASOCONSTRICTION INVOLVED IN REGULATION OF SYSTEMIC ARTERIAL BLOOD PRESSURE
GO:0001996	POSITIVE REGULATION OF HEART RATE BY EPINEPHRINE NOREPINEPHRINE
GO:0001997	POSITIVE REGULATION OF THE FORCE OF HEART CONTRACTION BY EPINEPHRINE NOREPINEPHRINE
GO:0001998	ANGIOTENSIN MEDIATED VASOCONSTRICTION INVOLVED IN REGULATION OF SYSTEMIC ARTERIAL BLOOD PRESSURE
GO:0001999	RENAL RESPONSE TO BLOOD FLOW INVOLVED IN CIRCULATORY RENIN ANGIOTENSIN REGULATION OF SYSTEMIC ARTERIAL BLOOD PRESSURE
GO:0002001	RENIN SECRETION INTO BLOOD STREAM
GO:0002002	REGULATION OF ANGIOTENSIN LEVELS IN BLOOD
GO:0002003	ANGIOTENSIN MATURATION
GO:0002009	MORPHOGENESIS OF AN EPITHELIUM
GO:0002011	MORPHOGENESIS OF AN EPITHELIAL SHEET
GO:0002014	VASOCONSTRICTION OF ARTERY INVOLVED IN ISCHEMIC RESPONSE TO LOWERING OF SYSTEMIC ARTERIAL BLOOD PRESSURE
GO:0002016	REGULATION OF BLOOD VOLUME BY RENIN ANGIOTENSIN
GO:0002017	REGULATION OF BLOOD VOLUME BY RENAL ALDOSTERONE
GO:0002018	RENIN ANGIOTENSIN REGULATION OF ALDOSTERONE PRODUCTION
GO:0002019	REGULATION OF RENAL OUTPUT BY ANGIOTENSIN
GO:0002021	RESPONSE TO DIETARY EXCESS
GO:0002023	REDUCTION OF FOOD INTAKE IN RESPONSE TO DIETARY EXCESS
GO:0002024	DIET INDUCED THERMOGENESIS
GO:0002025	NOREPINEPHRINE EPINEPHRINE MEDIATED VASODILATION INVOLVED IN REGULATION OF SYSTEMIC ARTERIAL BLOOD PRESSURE
GO:0002026	REGULATION OF THE FORCE OF HEART CONTRACTION
GO:0002027	REGULATION OF HEART RATE
GO:0002028	REGULATION OF SODIUM ION TRANSPORT
GO:0002029	DESENSITIZATION OF G PROTEIN COUPLED RECEPTOR SIGNALING PATHWAY
GO:0002030	INHIBITORY G PROTEIN COUPLED RECEPTOR PHOSPHORYLATION
GO:0002031	G PROTEIN COUPLED RECEPTOR INTERNALIZATION
GO:0002032	DESENSITIZATION OF G PROTEIN COUPLED RECEPTOR SIGNALING PATHWAY BY ARRESTIN
GO:0002033	ANGIOTENSIN MEDIATED VASODILATION INVOLVED IN REGULATION OF SYSTEMIC ARTERIAL BLOOD PRESSURE
GO:0002034	REGULATION OF BLOOD VESSEL DIAMETER BY RENIN ANGIOTENSIN
GO:0002035	BRAIN RENIN ANGIOTENSIN SYSTEM
GO:0002036	REGULATION OF L GLUTAMATE IMPORT ACROSS PLASMA MEMBRANE
GO:0002037	NEGATIVE REGULATION OF L GLUTAMATE IMPORT ACROSS PLASMA MEMBRANE
GO:0002038	POSITIVE REGULATION OF L GLUTAMATE IMPORT ACROSS PLASMA MEMBRANE
GO:0002040	SPROUTING ANGIOGENESIS
GO:0002041	INTUSSUSCEPTIVE ANGIOGENESIS
GO:0002042	CELL MIGRATION INVOLVED IN SPROUTING ANGIOGENESIS
GO:0002043	BLOOD VESSEL ENDOTHELIAL CELL PROLIFERATION INVOLVED IN SPROUTING ANGIOGENESIS
GO:0002044	BLOOD VESSEL ENDOTHELIAL CELL MIGRATION INVOLVED IN INTUSSUSCEPTIVE ANGIOGENESIS
GO:0002051	OSTEOBLAST FATE COMMITMENT
GO:0002052	POSITIVE REGULATION OF NEUROBLAST PROLIFERATION
GO:0002053	POSITIVE REGULATION OF MESENCHYMAL CELL PROLIFERATION
GO:0002062	CHONDROCYTE DIFFERENTIATION
GO:0002063	CHONDROCYTE DEVELOPMENT
GO:0002064	EPITHELIAL CELL DEVELOPMENT
GO:0002066	COLUMNAR CUBOIDAL EPITHELIAL CELL DEVELOPMENT
GO:0002067	GLANDULAR EPITHELIAL CELL DIFFERENTIATION
GO:0002068	GLANDULAR EPITHELIAL CELL DEVELOPMENT
GO:0002070	EPITHELIAL CELL MATURATION
GO:0002071	GLANDULAR EPITHELIAL CELL MATURATION
GO:0002072	OPTIC CUP MORPHOGENESIS INVOLVED IN CAMERA TYPE EYE DEVELOPMENT
GO:0002074	EXTRAOCULAR SKELETAL MUSCLE DEVELOPMENT
GO:0002076	OSTEOBLAST DEVELOPMENT
GO:0002077	ACROSOME MATRIX DISPERSAL
GO:0002082	REGULATION OF OXIDATIVE PHOSPHORYLATION
GO:0002084	PROTEIN DEPALMITOYLATION
GO:0002085	INHIBITION OF NEUROEPITHELIAL CELL DIFFERENTIATION
GO:0002086	DIAPHRAGM CONTRACTION
GO:0002087	REGULATION OF RESPIRATORY GASEOUS EXCHANGE BY NERVOUS SYSTEM PROCESS
GO:0002088	LENS DEVELOPMENT IN CAMERA TYPE EYE
GO:0002089	LENS MORPHOGENESIS IN CAMERA TYPE EYE
GO:0002090	REGULATION OF RECEPTOR INTERNALIZATION
GO:0002091	NEGATIVE REGULATION OF RECEPTOR INTERNALIZATION
GO:0002092	POSITIVE REGULATION OF RECEPTOR INTERNALIZATION
GO:0002093	AUDITORY RECEPTOR CELL MORPHOGENESIS
GO:0002098	TRNA WOBBLE URIDINE MODIFICATION
GO:0002100	TRNA WOBBLE ADENOSINE TO INOSINE EDITING
GO:0002101	TRNA WOBBLE CYTOSINE MODIFICATION
GO:0002115	STORE OPERATED CALCIUM ENTRY
GO:0002118	AGGRESSIVE BEHAVIOR
GO:0002121	INTER MALE AGGRESSIVE BEHAVIOR
GO:0002124	TERRITORIAL AGGRESSIVE BEHAVIOR
GO:0002125	MATERNAL AGGRESSIVE BEHAVIOR
GO:0002127	TRNA WOBBLE BASE CYTOSINE METHYLATION
GO:0002138	RETINOIC ACID BIOSYNTHETIC PROCESS
GO:0002143	TRNA WOBBLE POSITION URIDINE THIOLATION
GO:0002149	HYPOCHLOROUS ACID BIOSYNTHETIC PROCESS
GO:0002152	BILE ACID CONJUGATION
GO:0002154	THYROID HORMONE MEDIATED SIGNALING PATHWAY
GO:0002155	REGULATION OF THYROID HORMONE MEDIATED SIGNALING PATHWAY
GO:0002158	OSTEOCLAST PROLIFERATION
GO:0002159	DESMOSOME ASSEMBLY
GO:0002175	PROTEIN LOCALIZATION TO PARANODE REGION OF AXON
GO:0002176	MALE GERM CELL PROLIFERATION
GO:0002181	CYTOPLASMIC TRANSLATION
GO:0002183	CYTOPLASMIC TRANSLATIONAL INITIATION
GO:0002184	CYTOPLASMIC TRANSLATIONAL TERMINATION
GO:0002188	TRANSLATION REINITIATION
GO:0002190	CAP INDEPENDENT TRANSLATIONAL INITIATION
GO:0002191	CAP DEPENDENT TRANSLATIONAL INITIATION
GO:0002192	IRES DEPENDENT TRANSLATIONAL INITIATION OF LINEAR MRNA
GO:0002194	HEPATOCYTE CELL MIGRATION
GO:0002204	SOMATIC RECOMBINATION OF IMMUNOGLOBULIN GENES INVOLVED IN IMMUNE RESPONSE
GO:0002209	BEHAVIORAL DEFENSE RESPONSE
GO:0002215	DEFENSE RESPONSE TO NEMATODE
GO:0002218	ACTIVATION OF INNATE IMMUNE RESPONSE
GO:0002221	PATTERN RECOGNITION RECEPTOR SIGNALING PATHWAY
GO:0002223	STIMULATORY C TYPE LECTIN RECEPTOR SIGNALING PATHWAY
GO:0002224	TOLL LIKE RECEPTOR SIGNALING PATHWAY
GO:0002225	POSITIVE REGULATION OF ANTIMICROBIAL PEPTIDE PRODUCTION
GO:0002227	INNATE IMMUNE RESPONSE IN MUCOSA
GO:0002228	NATURAL KILLER CELL MEDIATED IMMUNITY
GO:0002230	POSITIVE REGULATION OF DEFENSE RESPONSE TO VIRUS BY HOST
GO:0002232	LEUKOCYTE CHEMOTAXIS INVOLVED IN INFLAMMATORY RESPONSE
GO:0002237	RESPONSE TO MOLECULE OF BACTERIAL ORIGIN
GO:0002238	RESPONSE TO MOLECULE OF FUNGAL ORIGIN
GO:0002244	HEMATOPOIETIC PROGENITOR CELL DIFFERENTIATION
GO:0002246	WOUND HEALING INVOLVED IN INFLAMMATORY RESPONSE
GO:0002248	CONNECTIVE TISSUE REPLACEMENT INVOLVED IN INFLAMMATORY RESPONSE WOUND HEALING
GO:0002250	ADAPTIVE IMMUNE RESPONSE
GO:0002251	ORGAN OR TISSUE SPECIFIC IMMUNE RESPONSE
GO:0002253	ACTIVATION OF IMMUNE RESPONSE
GO:0002255	TISSUE KALLIKREIN KININ CASCADE
GO:0002260	LYMPHOCYTE HOMEOSTASIS
GO:0002262	MYELOID CELL HOMEOSTASIS
GO:0002263	CELL ACTIVATION INVOLVED IN IMMUNE RESPONSE
GO:0002264	ENDOTHELIAL CELL ACTIVATION INVOLVED IN IMMUNE RESPONSE
GO:0002265	ASTROCYTE ACTIVATION INVOLVED IN IMMUNE RESPONSE
GO:0002268	FOLLICULAR DENDRITIC CELL DIFFERENTIATION
GO:0002270	PLASMACYTOID DENDRITIC CELL ACTIVATION
GO:0002274	MYELOID LEUKOCYTE ACTIVATION
GO:0002276	BASOPHIL ACTIVATION INVOLVED IN IMMUNE RESPONSE
GO:0002277	MYELOID DENDRITIC CELL ACTIVATION INVOLVED IN IMMUNE RESPONSE
GO:0002280	MONOCYTE ACTIVATION INVOLVED IN IMMUNE RESPONSE
GO:0002281	MACROPHAGE ACTIVATION INVOLVED IN IMMUNE RESPONSE
GO:0002282	MICROGLIAL CELL ACTIVATION INVOLVED IN IMMUNE RESPONSE
GO:0002283	NEUTROPHIL ACTIVATION INVOLVED IN IMMUNE RESPONSE
GO:0002286	T CELL ACTIVATION INVOLVED IN IMMUNE RESPONSE
GO:0002287	ALPHA BETA T CELL ACTIVATION INVOLVED IN IMMUNE RESPONSE
GO:0002291	T CELL ACTIVATION VIA T CELL RECEPTOR CONTACT WITH ANTIGEN BOUND TO MHC MOLECULE ON ANTIGEN PRESENTING CELL
GO:0002292	T CELL DIFFERENTIATION INVOLVED IN IMMUNE RESPONSE
GO:0002296	T HELPER 1 CELL LINEAGE COMMITMENT
GO:0002300	CD8 POSITIVE ALPHA BETA INTRAEPITHELIAL T CELL DIFFERENTIATION
GO:0002302	CD8 POSITIVE ALPHA BETA T CELL DIFFERENTIATION INVOLVED IN IMMUNE RESPONSE
GO:0002305	CD8 POSITIVE GAMMA DELTA INTRAEPITHELIAL T CELL DIFFERENTIATION
GO:0002309	T CELL PROLIFERATION INVOLVED IN IMMUNE RESPONSE
GO:0002312	B CELL ACTIVATION INVOLVED IN IMMUNE RESPONSE
GO:0002313	MATURE B CELL DIFFERENTIATION INVOLVED IN IMMUNE RESPONSE
GO:0002314	GERMINAL CENTER B CELL DIFFERENTIATION
GO:0002315	MARGINAL ZONE B CELL DIFFERENTIATION
GO:0002316	FOLLICULAR B CELL DIFFERENTIATION
GO:0002317	PLASMA CELL DIFFERENTIATION
GO:0002318	MYELOID PROGENITOR CELL DIFFERENTIATION
GO:0002320	LYMPHOID PROGENITOR CELL DIFFERENTIATION
GO:0002322	B CELL PROLIFERATION INVOLVED IN IMMUNE RESPONSE
GO:0002323	NATURAL KILLER CELL ACTIVATION INVOLVED IN IMMUNE RESPONSE
GO:0002326	B CELL LINEAGE COMMITMENT
GO:0002327	IMMATURE B CELL DIFFERENTIATION
GO:0002328	PRO B CELL DIFFERENTIATION
GO:0002329	PRE B CELL DIFFERENTIATION
GO:0002331	PRE B CELL ALLELIC EXCLUSION
GO:0002333	TRANSITIONAL ONE STAGE B CELL DIFFERENTIATION
GO:0002335	MATURE B CELL DIFFERENTIATION
GO:0002336	B 1 B CELL LINEAGE COMMITMENT
GO:0002337	B 1A B CELL DIFFERENTIATION
GO:0002344	B CELL AFFINITY MATURATION
GO:0002352	B CELL NEGATIVE SELECTION
GO:0002353	PLASMA KALLIKREIN KININ CASCADE
GO:0002355	DETECTION OF TUMOR CELL
GO:0002357	DEFENSE RESPONSE TO TUMOR CELL
GO:0002358	B CELL HOMEOSTATIC PROLIFERATION
GO:0002360	T CELL LINEAGE COMMITMENT
GO:0002361	CD4 POSITIVE CD25 POSITIVE ALPHA BETA REGULATORY T CELL DIFFERENTIATION
GO:0002362	CD4 POSITIVE CD25 POSITIVE ALPHA BETA REGULATORY T CELL LINEAGE COMMITMENT
GO:0002363	ALPHA BETA T CELL LINEAGE COMMITMENT
GO:0002364	NK T CELL LINEAGE COMMITMENT
GO:0002365	GAMMA DELTA T CELL LINEAGE COMMITMENT
GO:0002366	LEUKOCYTE ACTIVATION INVOLVED IN IMMUNE RESPONSE
GO:0002367	CYTOKINE PRODUCTION INVOLVED IN IMMUNE RESPONSE
GO:0002368	B CELL CYTOKINE PRODUCTION
GO:0002369	T CELL CYTOKINE PRODUCTION
GO:0002371	DENDRITIC CELL CYTOKINE PRODUCTION
GO:0002374	CYTOKINE SECRETION INVOLVED IN IMMUNE RESPONSE
GO:0002376	IMMUNE SYSTEM PROCESS
GO:0002377	IMMUNOGLOBULIN PRODUCTION
GO:0002378	IMMUNOGLOBULIN BIOSYNTHETIC PROCESS
GO:0002379	IMMUNOGLOBULIN BIOSYNTHETIC PROCESS INVOLVED IN IMMUNE RESPONSE
GO:0002380	IMMUNOGLOBULIN SECRETION INVOLVED IN IMMUNE RESPONSE
GO:0002381	IMMUNOGLOBULIN PRODUCTION INVOLVED IN IMMUNOGLOBULIN MEDIATED IMMUNE RESPONSE
GO:0002383	IMMUNE RESPONSE IN BRAIN OR NERVOUS SYSTEM
GO:0002384	HEPATIC IMMUNE RESPONSE
GO:0002385	MUCOSAL IMMUNE RESPONSE
GO:0002395	IMMUNE RESPONSE IN NASOPHARYNGEAL ASSOCIATED LYMPHOID TISSUE
GO:0002398	MHC CLASS IB PROTEIN COMPLEX ASSEMBLY
GO:0002407	DENDRITIC CELL CHEMOTAXIS
GO:0002408	MYELOID DENDRITIC CELL CHEMOTAXIS
GO:0002412	ANTIGEN TRANSCYTOSIS BY M CELLS IN MUCOSAL ASSOCIATED LYMPHOID TISSUE
GO:0002414	IMMUNOGLOBULIN TRANSCYTOSIS IN EPITHELIAL CELLS
GO:0002415	IMMUNOGLOBULIN TRANSCYTOSIS IN EPITHELIAL CELLS MEDIATED BY POLYMERIC IMMUNOGLOBULIN RECEPTOR
GO:0002418	IMMUNE RESPONSE TO TUMOR CELL
GO:0002426	IMMUNOGLOBULIN PRODUCTION IN MUCOSAL TISSUE
GO:0002429	IMMUNE RESPONSE ACTIVATING CELL SURFACE RECEPTOR SIGNALING PATHWAY
GO:0002430	COMPLEMENT RECEPTOR MEDIATED SIGNALING PATHWAY
GO:0002431	FC RECEPTOR MEDIATED STIMULATORY SIGNALING PATHWAY
GO:0002432	GRANULOMA FORMATION
GO:0002434	IMMUNE COMPLEX CLEARANCE
GO:0002437	INFLAMMATORY RESPONSE TO ANTIGENIC STIMULUS
GO:0002438	ACUTE INFLAMMATORY RESPONSE TO ANTIGENIC STIMULUS
GO:0002439	CHRONIC INFLAMMATORY RESPONSE TO ANTIGENIC STIMULUS
GO:0002443	LEUKOCYTE MEDIATED IMMUNITY
GO:0002446	NEUTROPHIL MEDIATED IMMUNITY
GO:0002448	MAST CELL MEDIATED IMMUNITY
GO:0002451	PERIPHERAL B CELL TOLERANCE INDUCTION
GO:0002455	HUMORAL IMMUNE RESPONSE MEDIATED BY CIRCULATING IMMUNOGLOBULIN
GO:0002456	T CELL MEDIATED IMMUNITY
GO:0002457	T CELL ANTIGEN PROCESSING AND PRESENTATION
GO:0002458	PERIPHERAL T CELL TOLERANCE INDUCTION
GO:0002460	ADAPTIVE IMMUNE RESPONSE BASED ON SOMATIC RECOMBINATION OF IMMUNE RECEPTORS BUILT FROM IMMUNOGLOBULIN SUPERFAMILY DOMAINS
GO:0002462	TOLERANCE INDUCTION TO NONSELF ANTIGEN
GO:0002467	GERMINAL CENTER FORMATION
GO:0002468	DENDRITIC CELL ANTIGEN PROCESSING AND PRESENTATION
GO:0002470	PLASMACYTOID DENDRITIC CELL ANTIGEN PROCESSING AND PRESENTATION
GO:0002474	ANTIGEN PROCESSING AND PRESENTATION OF PEPTIDE ANTIGEN VIA MHC CLASS I
GO:0002476	ANTIGEN PROCESSING AND PRESENTATION OF ENDOGENOUS PEPTIDE ANTIGEN VIA MHC CLASS IB
GO:0002477	ANTIGEN PROCESSING AND PRESENTATION OF EXOGENOUS PEPTIDE ANTIGEN VIA MHC CLASS IB
GO:0002479	ANTIGEN PROCESSING AND PRESENTATION OF EXOGENOUS PEPTIDE ANTIGEN VIA MHC CLASS I TAP DEPENDENT
GO:0002481	ANTIGEN PROCESSING AND PRESENTATION OF EXOGENOUS PROTEIN ANTIGEN VIA MHC CLASS IB TAP DEPENDENT
GO:0002485	ANTIGEN PROCESSING AND PRESENTATION OF ENDOGENOUS PEPTIDE ANTIGEN VIA MHC CLASS I VIA ER PATHWAY TAP DEPENDENT
GO:0002486	ANTIGEN PROCESSING AND PRESENTATION OF ENDOGENOUS PEPTIDE ANTIGEN VIA MHC CLASS I VIA ER PATHWAY TAP INDEPENDENT
GO:0002489	ANTIGEN PROCESSING AND PRESENTATION OF ENDOGENOUS PEPTIDE ANTIGEN VIA MHC CLASS IB VIA ER PATHWAY TAP DEPENDENT
GO:0002495	ANTIGEN PROCESSING AND PRESENTATION OF PEPTIDE ANTIGEN VIA MHC CLASS II
GO:0002502	PEPTIDE ANTIGEN ASSEMBLY WITH MHC CLASS I PROTEIN COMPLEX
GO:0002503	PEPTIDE ANTIGEN ASSEMBLY WITH MHC CLASS II PROTEIN COMPLEX
GO:0002504	ANTIGEN PROCESSING AND PRESENTATION OF PEPTIDE OR POLYSACCHARIDE ANTIGEN VIA MHC CLASS II
GO:0002507	TOLERANCE INDUCTION
GO:0002508	CENTRAL TOLERANCE INDUCTION
GO:0002509	CENTRAL TOLERANCE INDUCTION TO SELF ANTIGEN
GO:0002513	TOLERANCE INDUCTION TO SELF ANTIGEN
GO:0002517	T CELL TOLERANCE INDUCTION
GO:0002518	LYMPHOCYTE CHEMOTAXIS ACROSS HIGH ENDOTHELIAL VENULE
GO:0002519	NATURAL KILLER CELL TOLERANCE INDUCTION
GO:0002520	IMMUNE SYSTEM DEVELOPMENT
GO:0002521	LEUKOCYTE DIFFERENTIATION
GO:0002522	LEUKOCYTE MIGRATION INVOLVED IN IMMUNE RESPONSE
GO:0002523	LEUKOCYTE MIGRATION INVOLVED IN INFLAMMATORY RESPONSE
GO:0002525	ACUTE INFLAMMATORY RESPONSE TO NON ANTIGENIC STIMULUS
GO:0002526	ACUTE INFLAMMATORY RESPONSE
GO:0002528	REGULATION OF VASCULAR PERMEABILITY INVOLVED IN ACUTE INFLAMMATORY RESPONSE
GO:0002532	PRODUCTION OF MOLECULAR MEDIATOR INVOLVED IN INFLAMMATORY RESPONSE
GO:0002534	CYTOKINE PRODUCTION INVOLVED IN INFLAMMATORY RESPONSE
GO:0002536	RESPIRATORY BURST INVOLVED IN INFLAMMATORY RESPONSE
GO:0002537	NITRIC OXIDE PRODUCTION INVOLVED IN INFLAMMATORY RESPONSE
GO:0002539	PROSTAGLANDIN PRODUCTION INVOLVED IN INFLAMMATORY RESPONSE
GO:0002540	LEUKOTRIENE PRODUCTION INVOLVED IN INFLAMMATORY RESPONSE
GO:0002541	ACTIVATION OF PLASMA PROTEINS INVOLVED IN ACUTE INFLAMMATORY RESPONSE
GO:0002542	FACTOR XII ACTIVATION
GO:0002543	ACTIVATION OF BLOOD COAGULATION VIA CLOTTING CASCADE
GO:0002544	CHRONIC INFLAMMATORY RESPONSE
GO:0002548	MONOCYTE CHEMOTAXIS
GO:0002551	MAST CELL CHEMOTAXIS
GO:0002552	SEROTONIN SECRETION BY MAST CELL
GO:0002553	HISTAMINE SECRETION BY MAST CELL
GO:0002554	SEROTONIN SECRETION BY PLATELET
GO:0002561	BASOPHIL DEGRANULATION
GO:0002566	SOMATIC DIVERSIFICATION OF IMMUNE RECEPTORS VIA SOMATIC MUTATION
GO:0002572	PRO T CELL DIFFERENTIATION
GO:0002573	MYELOID LEUKOCYTE DIFFERENTIATION
GO:0002575	BASOPHIL CHEMOTAXIS
GO:0002576	PLATELET DEGRANULATION
GO:0002577	REGULATION OF ANTIGEN PROCESSING AND PRESENTATION
GO:0002579	POSITIVE REGULATION OF ANTIGEN PROCESSING AND PRESENTATION
GO:0002581	NEGATIVE REGULATION OF ANTIGEN PROCESSING AND PRESENTATION OF PEPTIDE OR POLYSACCHARIDE ANTIGEN VIA MHC CLASS II
GO:0002587	NEGATIVE REGULATION OF ANTIGEN PROCESSING AND PRESENTATION OF PEPTIDE ANTIGEN VIA MHC CLASS II
GO:0002588	POSITIVE REGULATION OF ANTIGEN PROCESSING AND PRESENTATION OF PEPTIDE ANTIGEN VIA MHC CLASS II
GO:0002590	NEGATIVE REGULATION OF ANTIGEN PROCESSING AND PRESENTATION OF PEPTIDE ANTIGEN VIA MHC CLASS I
GO:0002591	POSITIVE REGULATION OF ANTIGEN PROCESSING AND PRESENTATION OF PEPTIDE ANTIGEN VIA MHC CLASS I
GO:0002605	NEGATIVE REGULATION OF DENDRITIC CELL ANTIGEN PROCESSING AND PRESENTATION
GO:0002606	POSITIVE REGULATION OF DENDRITIC CELL ANTIGEN PROCESSING AND PRESENTATION
GO:0002617	NEGATIVE REGULATION OF MACROPHAGE ANTIGEN PROCESSING AND PRESENTATION
GO:0002625	REGULATION OF T CELL ANTIGEN PROCESSING AND PRESENTATION
GO:0002626	NEGATIVE REGULATION OF T CELL ANTIGEN PROCESSING AND PRESENTATION
GO:0002632	NEGATIVE REGULATION OF GRANULOMA FORMATION
GO:0002634	REGULATION OF GERMINAL CENTER FORMATION
GO:0002635	NEGATIVE REGULATION OF GERMINAL CENTER FORMATION
GO:0002636	POSITIVE REGULATION OF GERMINAL CENTER FORMATION
GO:0002637	REGULATION OF IMMUNOGLOBULIN PRODUCTION
GO:0002638	NEGATIVE REGULATION OF IMMUNOGLOBULIN PRODUCTION
GO:0002639	POSITIVE REGULATION OF IMMUNOGLOBULIN PRODUCTION
GO:0002642	POSITIVE REGULATION OF IMMUNOGLOBULIN BIOSYNTHETIC PROCESS
GO:0002643	REGULATION OF TOLERANCE INDUCTION
GO:0002644	NEGATIVE REGULATION OF TOLERANCE INDUCTION
GO:0002645	POSITIVE REGULATION OF TOLERANCE INDUCTION
GO:0002649	REGULATION OF TOLERANCE INDUCTION TO SELF ANTIGEN
GO:0002651	POSITIVE REGULATION OF TOLERANCE INDUCTION TO SELF ANTIGEN
GO:0002652	REGULATION OF TOLERANCE INDUCTION DEPENDENT UPON IMMUNE RESPONSE
GO:0002663	POSITIVE REGULATION OF B CELL TOLERANCE INDUCTION
GO:0002664	REGULATION OF T CELL TOLERANCE INDUCTION
GO:0002666	POSITIVE REGULATION OF T CELL TOLERANCE INDUCTION
GO:0002667	REGULATION OF T CELL ANERGY
GO:0002668	NEGATIVE REGULATION OF T CELL ANERGY
GO:0002669	POSITIVE REGULATION OF T CELL ANERGY
GO:0002673	REGULATION OF ACUTE INFLAMMATORY RESPONSE
GO:0002674	NEGATIVE REGULATION OF ACUTE INFLAMMATORY RESPONSE
GO:0002675	POSITIVE REGULATION OF ACUTE INFLAMMATORY RESPONSE
GO:0002677	NEGATIVE REGULATION OF CHRONIC INFLAMMATORY RESPONSE
GO:0002678	POSITIVE REGULATION OF CHRONIC INFLAMMATORY RESPONSE
GO:0002679	RESPIRATORY BURST INVOLVED IN DEFENSE RESPONSE
GO:0002682	REGULATION OF IMMUNE SYSTEM PROCESS
GO:0002683	NEGATIVE REGULATION OF IMMUNE SYSTEM PROCESS
GO:0002684	POSITIVE REGULATION OF IMMUNE SYSTEM PROCESS
GO:0002685	REGULATION OF LEUKOCYTE MIGRATION
GO:0002686	NEGATIVE REGULATION OF LEUKOCYTE MIGRATION
GO:0002687	POSITIVE REGULATION OF LEUKOCYTE MIGRATION
GO:0002688	REGULATION OF LEUKOCYTE CHEMOTAXIS
GO:0002689	NEGATIVE REGULATION OF LEUKOCYTE CHEMOTAXIS
GO:0002690	POSITIVE REGULATION OF LEUKOCYTE CHEMOTAXIS
GO:0002691	REGULATION OF CELLULAR EXTRAVASATION
GO:0002692	NEGATIVE REGULATION OF CELLULAR EXTRAVASATION
GO:0002693	POSITIVE REGULATION OF CELLULAR EXTRAVASATION
GO:0002695	NEGATIVE REGULATION OF LEUKOCYTE ACTIVATION
GO:0002696	POSITIVE REGULATION OF LEUKOCYTE ACTIVATION
GO:0002699	POSITIVE REGULATION OF IMMUNE EFFECTOR PROCESS
GO:0002709	REGULATION OF T CELL MEDIATED IMMUNITY
GO:0002710	NEGATIVE REGULATION OF T CELL MEDIATED IMMUNITY
GO:0002711	POSITIVE REGULATION OF T CELL MEDIATED IMMUNITY
GO:0002715	REGULATION OF NATURAL KILLER CELL MEDIATED IMMUNITY
GO:0002717	POSITIVE REGULATION OF NATURAL KILLER CELL MEDIATED IMMUNITY
GO:0002718	REGULATION OF CYTOKINE PRODUCTION INVOLVED IN IMMUNE RESPONSE
GO:0002719	NEGATIVE REGULATION OF CYTOKINE PRODUCTION INVOLVED IN IMMUNE RESPONSE
GO:0002720	POSITIVE REGULATION OF CYTOKINE PRODUCTION INVOLVED IN IMMUNE RESPONSE
GO:0002724	REGULATION OF T CELL CYTOKINE PRODUCTION
GO:0002725	NEGATIVE REGULATION OF T CELL CYTOKINE PRODUCTION
GO:0002726	POSITIVE REGULATION OF T CELL CYTOKINE PRODUCTION
GO:0002728	NEGATIVE REGULATION OF NATURAL KILLER CELL CYTOKINE PRODUCTION
GO:0002729	POSITIVE REGULATION OF NATURAL KILLER CELL CYTOKINE PRODUCTION
GO:0002730	REGULATION OF DENDRITIC CELL CYTOKINE PRODUCTION
GO:0002731	NEGATIVE REGULATION OF DENDRITIC CELL CYTOKINE PRODUCTION
GO:0002732	POSITIVE REGULATION OF DENDRITIC CELL CYTOKINE PRODUCTION
GO:0002735	POSITIVE REGULATION OF MYELOID DENDRITIC CELL CYTOKINE PRODUCTION
GO:0002752	CELL SURFACE PATTERN RECOGNITION RECEPTOR SIGNALING PATHWAY
GO:0002753	CYTOPLASMIC PATTERN RECOGNITION RECEPTOR SIGNALING PATHWAY
GO:0002755	MYD88 DEPENDENT TOLL LIKE RECEPTOR SIGNALING PATHWAY
GO:0002756	MYD88 INDEPENDENT TOLL LIKE RECEPTOR SIGNALING PATHWAY
GO:0002757	IMMUNE RESPONSE ACTIVATING SIGNAL TRANSDUCTION
GO:0002758	INNATE IMMUNE RESPONSE ACTIVATING SIGNAL TRANSDUCTION
GO:0002759	REGULATION OF ANTIMICROBIAL HUMORAL RESPONSE
GO:0002760	POSITIVE REGULATION OF ANTIMICROBIAL HUMORAL RESPONSE
GO:0002761	REGULATION OF MYELOID LEUKOCYTE DIFFERENTIATION
GO:0002762	NEGATIVE REGULATION OF MYELOID LEUKOCYTE DIFFERENTIATION
GO:0002763	POSITIVE REGULATION OF MYELOID LEUKOCYTE DIFFERENTIATION
GO:0002764	IMMUNE RESPONSE REGULATING SIGNALING PATHWAY
GO:0002765	IMMUNE RESPONSE INHIBITING SIGNAL TRANSDUCTION
GO:0002767	IMMUNE RESPONSE INHIBITING CELL SURFACE RECEPTOR SIGNALING PATHWAY
GO:0002768	IMMUNE RESPONSE REGULATING CELL SURFACE RECEPTOR SIGNALING PATHWAY
GO:0002769	NATURAL KILLER CELL INHIBITORY SIGNALING PATHWAY
GO:0002774	FC RECEPTOR MEDIATED INHIBITORY SIGNALING PATHWAY
GO:0002779	ANTIBACTERIAL PEPTIDE SECRETION
GO:0002780	ANTIBACTERIAL PEPTIDE BIOSYNTHETIC PROCESS
GO:0002787	NEGATIVE REGULATION OF ANTIBACTERIAL PEPTIDE PRODUCTION
GO:0002790	PEPTIDE SECRETION
GO:0002792	NEGATIVE REGULATION OF PEPTIDE SECRETION
GO:0002793	POSITIVE REGULATION OF PEPTIDE SECRETION
GO:0002803	POSITIVE REGULATION OF ANTIBACTERIAL PEPTIDE PRODUCTION
GO:0002812	BIOSYNTHETIC PROCESS OF ANTIBACTERIAL PEPTIDES ACTIVE AGAINST GRAM NEGATIVE BACTERIA
GO:0002819	REGULATION OF ADAPTIVE IMMUNE RESPONSE
GO:0002820	NEGATIVE REGULATION OF ADAPTIVE IMMUNE RESPONSE
GO:0002821	POSITIVE REGULATION OF ADAPTIVE IMMUNE RESPONSE
GO:0002826	NEGATIVE REGULATION OF T HELPER 1 TYPE IMMUNE RESPONSE
GO:0002827	POSITIVE REGULATION OF T HELPER 1 TYPE IMMUNE RESPONSE
GO:0002828	REGULATION OF TYPE 2 IMMUNE RESPONSE
GO:0002829	NEGATIVE REGULATION OF TYPE 2 IMMUNE RESPONSE
GO:0002830	POSITIVE REGULATION OF TYPE 2 IMMUNE RESPONSE
GO:0002838	NEGATIVE REGULATION OF IMMUNE RESPONSE TO TUMOR CELL
GO:0002839	POSITIVE REGULATION OF IMMUNE RESPONSE TO TUMOR CELL
GO:0002842	POSITIVE REGULATION OF T CELL MEDIATED IMMUNE RESPONSE TO TUMOR CELL
GO:0002845	POSITIVE REGULATION OF TOLERANCE INDUCTION TO TUMOR CELL
GO:0002851	POSITIVE REGULATION OF PERIPHERAL T CELL TOLERANCE INDUCTION
GO:0002853	NEGATIVE REGULATION OF T CELL MEDIATED CYTOTOXICITY DIRECTED AGAINST TUMOR CELL TARGET
GO:0002854	POSITIVE REGULATION OF T CELL MEDIATED CYTOTOXICITY DIRECTED AGAINST TUMOR CELL TARGET
GO:0002857	POSITIVE REGULATION OF NATURAL KILLER CELL MEDIATED IMMUNE RESPONSE TO TUMOR CELL
GO:0002859	NEGATIVE REGULATION OF NATURAL KILLER CELL MEDIATED CYTOTOXICITY DIRECTED AGAINST TUMOR CELL TARGET
GO:0002860	POSITIVE REGULATION OF NATURAL KILLER CELL MEDIATED CYTOTOXICITY DIRECTED AGAINST TUMOR CELL TARGET
GO:0002862	NEGATIVE REGULATION OF INFLAMMATORY RESPONSE TO ANTIGENIC STIMULUS
GO:0002863	POSITIVE REGULATION OF INFLAMMATORY RESPONSE TO ANTIGENIC STIMULUS
GO:0002864	REGULATION OF ACUTE INFLAMMATORY RESPONSE TO ANTIGENIC STIMULUS
GO:0002865	NEGATIVE REGULATION OF ACUTE INFLAMMATORY RESPONSE TO ANTIGENIC STIMULUS
GO:0002866	POSITIVE REGULATION OF ACUTE INFLAMMATORY RESPONSE TO ANTIGENIC STIMULUS
GO:0002875	NEGATIVE REGULATION OF CHRONIC INFLAMMATORY RESPONSE TO ANTIGENIC STIMULUS
GO:0002876	POSITIVE REGULATION OF CHRONIC INFLAMMATORY RESPONSE TO ANTIGENIC STIMULUS
GO:0002878	NEGATIVE REGULATION OF ACUTE INFLAMMATORY RESPONSE TO NON ANTIGENIC STIMULUS
GO:0002879	POSITIVE REGULATION OF ACUTE INFLAMMATORY RESPONSE TO NON ANTIGENIC STIMULUS
GO:0002881	NEGATIVE REGULATION OF CHRONIC INFLAMMATORY RESPONSE TO NON ANTIGENIC STIMULUS
GO:0002882	POSITIVE REGULATION OF CHRONIC INFLAMMATORY RESPONSE TO NON ANTIGENIC STIMULUS
GO:0002885	POSITIVE REGULATION OF HYPERSENSITIVITY
GO:0002891	POSITIVE REGULATION OF IMMUNOGLOBULIN MEDIATED IMMUNE RESPONSE
GO:0002897	POSITIVE REGULATION OF CENTRAL B CELL TOLERANCE INDUCTION
GO:0002902	REGULATION OF B CELL APOPTOTIC PROCESS
GO:0002903	NEGATIVE REGULATION OF B CELL APOPTOTIC PROCESS
GO:0002904	POSITIVE REGULATION OF B CELL APOPTOTIC PROCESS
GO:0002906	NEGATIVE REGULATION OF MATURE B CELL APOPTOTIC PROCESS
GO:0002920	REGULATION OF HUMORAL IMMUNE RESPONSE
GO:0002922	POSITIVE REGULATION OF HUMORAL IMMUNE RESPONSE
GO:0002923	REGULATION OF HUMORAL IMMUNE RESPONSE MEDIATED BY CIRCULATING IMMUNOGLOBULIN
GO:0002924	NEGATIVE REGULATION OF HUMORAL IMMUNE RESPONSE MEDIATED BY CIRCULATING IMMUNOGLOBULIN
GO:0002925	POSITIVE REGULATION OF HUMORAL IMMUNE RESPONSE MEDIATED BY CIRCULATING IMMUNOGLOBULIN
GO:0002926	TRNA WOBBLE BASE 5 METHOXYCARBONYLMETHYL 2 THIOURIDINYLATION
GO:0002930	TRABECULAR MESHWORK DEVELOPMENT
GO:0002931	RESPONSE TO ISCHEMIA
GO:0002932	TENDON SHEATH DEVELOPMENT
GO:0002933	LIPID HYDROXYLATION
GO:0002934	DESMOSOME ORGANIZATION
GO:0002936	BRADYKININ BIOSYNTHETIC PROCESS
GO:0002939	TRNA N1 GUANINE METHYLATION
GO:0002940	TRNA N2 GUANINE METHYLATION
GO:0002943	TRNA DIHYDROURIDINE SYNTHESIS
GO:0002946	TRNA C5 CYTOSINE METHYLATION
GO:0002949	TRNA THREONYLCARBAMOYLADENOSINE MODIFICATION
GO:0003002	REGIONALIZATION
GO:0003006	DEVELOPMENTAL PROCESS INVOLVED IN REPRODUCTION
GO:0003007	HEART MORPHOGENESIS
GO:0003009	SKELETAL MUSCLE CONTRACTION
GO:0003011	INVOLUNTARY SKELETAL MUSCLE CONTRACTION
GO:0003012	MUSCLE SYSTEM PROCESS
GO:0003014	RENAL SYSTEM PROCESS
GO:0003015	HEART PROCESS
GO:0003016	RESPIRATORY SYSTEM PROCESS
GO:0003017	LYMPH CIRCULATION
GO:0003025	REGULATION OF SYSTEMIC ARTERIAL BLOOD PRESSURE BY BARORECEPTOR FEEDBACK
GO:0003026	REGULATION OF SYSTEMIC ARTERIAL BLOOD PRESSURE BY AORTIC ARCH BARORECEPTOR FEEDBACK
GO:0003029	DETECTION OF HYPOXIC CONDITIONS IN BLOOD BY CAROTID BODY CHEMORECEPTOR SIGNALING
GO:0003031	DETECTION OF CARBON DIOXIDE
GO:0003032	DETECTION OF OXYGEN
GO:0003044	REGULATION OF SYSTEMIC ARTERIAL BLOOD PRESSURE MEDIATED BY A CHEMICAL SIGNAL
GO:0003050	REGULATION OF SYSTEMIC ARTERIAL BLOOD PRESSURE BY ATRIAL NATRIURETIC PEPTIDE
GO:0003051	ANGIOTENSIN MEDIATED DRINKING BEHAVIOR
GO:0003056	REGULATION OF VASCULAR ASSOCIATED SMOOTH MUSCLE CONTRACTION
GO:0003057	REGULATION OF THE FORCE OF HEART CONTRACTION BY CHEMICAL SIGNAL
GO:0003059	POSITIVE REGULATION OF THE FORCE OF HEART CONTRACTION BY EPINEPHRINE
GO:0003061	POSITIVE REGULATION OF THE FORCE OF HEART CONTRACTION BY NOREPINEPHRINE
GO:0003062	REGULATION OF HEART RATE BY CHEMICAL SIGNAL
GO:0003065	POSITIVE REGULATION OF HEART RATE BY EPINEPHRINE
GO:0003069	ACETYLCHOLINE MEDIATED VASODILATION INVOLVED IN REGULATION OF SYSTEMIC ARTERIAL BLOOD PRESSURE
GO:0003071	RENAL SYSTEM PROCESS INVOLVED IN REGULATION OF SYSTEMIC ARTERIAL BLOOD PRESSURE
GO:0003073	REGULATION OF SYSTEMIC ARTERIAL BLOOD PRESSURE
GO:0003081	REGULATION OF SYSTEMIC ARTERIAL BLOOD PRESSURE BY RENIN ANGIOTENSIN
GO:0003084	POSITIVE REGULATION OF SYSTEMIC ARTERIAL BLOOD PRESSURE
GO:0003085	NEGATIVE REGULATION OF SYSTEMIC ARTERIAL BLOOD PRESSURE
GO:0003091	RENAL WATER HOMEOSTASIS
GO:0003093	REGULATION OF GLOMERULAR FILTRATION
GO:0003094	GLOMERULAR FILTRATION
GO:0003096	RENAL SODIUM ION TRANSPORT
GO:0003097	RENAL WATER TRANSPORT
GO:0003100	REGULATION OF SYSTEMIC ARTERIAL BLOOD PRESSURE BY ENDOTHELIN
GO:0003104	POSITIVE REGULATION OF GLOMERULAR FILTRATION
GO:0003105	NEGATIVE REGULATION OF GLOMERULAR FILTRATION
GO:0003106	NEGATIVE REGULATION OF GLOMERULAR FILTRATION BY ANGIOTENSIN
GO:0003108	NEGATIVE REGULATION OF THE FORCE OF HEART CONTRACTION BY CHEMICAL SIGNAL
GO:0003117	REGULATION OF VASOCONSTRICTION BY CIRCULATING NOREPINEPHRINE
GO:0003127	DETECTION OF NODAL FLOW
GO:0003130	BMP SIGNALING PATHWAY INVOLVED IN HEART INDUCTION
GO:0003136	NEGATIVE REGULATION OF HEART INDUCTION BY CANONICAL WNT SIGNALING PATHWAY
GO:0003138	PRIMARY HEART FIELD SPECIFICATION
GO:0003139	SECONDARY HEART FIELD SPECIFICATION
GO:0003140	DETERMINATION OF LEFT RIGHT ASYMMETRY IN LATERAL MESODERM
GO:0003142	CARDIOGENIC PLATE MORPHOGENESIS
GO:0003143	EMBRYONIC HEART TUBE MORPHOGENESIS
GO:0003144	EMBRYONIC HEART TUBE FORMATION
GO:0003147	NEURAL CREST CELL MIGRATION INVOLVED IN HEART FORMATION
GO:0003148	OUTFLOW TRACT SEPTUM MORPHOGENESIS
GO:0003149	MEMBRANOUS SEPTUM MORPHOGENESIS
GO:0003150	MUSCULAR SEPTUM MORPHOGENESIS
GO:0003151	OUTFLOW TRACT MORPHOGENESIS
GO:0003156	REGULATION OF ANIMAL ORGAN FORMATION
GO:0003157	ENDOCARDIUM DEVELOPMENT
GO:0003158	ENDOTHELIUM DEVELOPMENT
GO:0003160	ENDOCARDIUM MORPHOGENESIS
GO:0003161	CARDIAC CONDUCTION SYSTEM DEVELOPMENT
GO:0003162	ATRIOVENTRICULAR NODE DEVELOPMENT
GO:0003163	SINOATRIAL NODE DEVELOPMENT
GO:0003165	PURKINJE MYOCYTE DEVELOPMENT
GO:0003166	BUNDLE OF HIS DEVELOPMENT
GO:0003167	ATRIOVENTRICULAR BUNDLE CELL DIFFERENTIATION
GO:0003168	PURKINJE MYOCYTE DIFFERENTIATION
GO:0003169	CORONARY VEIN MORPHOGENESIS
GO:0003170	HEART VALVE DEVELOPMENT
GO:0003171	ATRIOVENTRICULAR VALVE DEVELOPMENT
GO:0003174	MITRAL VALVE DEVELOPMENT
GO:0003175	TRICUSPID VALVE DEVELOPMENT
GO:0003176	AORTIC VALVE DEVELOPMENT
GO:0003177	PULMONARY VALVE DEVELOPMENT
GO:0003179	HEART VALVE MORPHOGENESIS
GO:0003180	AORTIC VALVE MORPHOGENESIS
GO:0003181	ATRIOVENTRICULAR VALVE MORPHOGENESIS
GO:0003182	CORONARY SINUS VALVE MORPHOGENESIS
GO:0003183	MITRAL VALVE MORPHOGENESIS
GO:0003184	PULMONARY VALVE MORPHOGENESIS
GO:0003185	SINOATRIAL VALVE MORPHOGENESIS
GO:0003186	TRICUSPID VALVE MORPHOGENESIS
GO:0003188	HEART VALVE FORMATION
GO:0003190	ATRIOVENTRICULAR VALVE FORMATION
GO:0003192	MITRAL VALVE FORMATION
GO:0003193	PULMONARY VALVE FORMATION
GO:0003195	TRICUSPID VALVE FORMATION
GO:0003197	ENDOCARDIAL CUSHION DEVELOPMENT
GO:0003198	EPITHELIAL TO MESENCHYMAL TRANSITION INVOLVED IN ENDOCARDIAL CUSHION FORMATION
GO:0003199	ENDOCARDIAL CUSHION TO MESENCHYMAL TRANSITION INVOLVED IN HEART VALVE FORMATION
GO:0003203	ENDOCARDIAL CUSHION MORPHOGENESIS
GO:0003205	CARDIAC CHAMBER DEVELOPMENT
GO:0003207	CARDIAC CHAMBER FORMATION
GO:0003208	CARDIAC VENTRICLE MORPHOGENESIS
GO:0003209	CARDIAC ATRIUM MORPHOGENESIS
GO:0003210	CARDIAC ATRIUM FORMATION
GO:0003211	CARDIAC VENTRICLE FORMATION
GO:0003213	CARDIAC RIGHT ATRIUM MORPHOGENESIS
GO:0003214	CARDIAC LEFT VENTRICLE MORPHOGENESIS
GO:0003215	CARDIAC RIGHT VENTRICLE MORPHOGENESIS
GO:0003218	CARDIAC LEFT VENTRICLE FORMATION
GO:0003219	CARDIAC RIGHT VENTRICLE FORMATION
GO:0003220	LEFT VENTRICULAR CARDIAC MUSCLE TISSUE MORPHOGENESIS
GO:0003221	RIGHT VENTRICULAR CARDIAC MUSCLE TISSUE MORPHOGENESIS
GO:0003222	VENTRICULAR TRABECULA MYOCARDIUM MORPHOGENESIS
GO:0003223	VENTRICULAR COMPACT MYOCARDIUM MORPHOGENESIS
GO:0003226	RIGHT VENTRICULAR COMPACT MYOCARDIUM MORPHOGENESIS
GO:0003228	ATRIAL CARDIAC MUSCLE TISSUE DEVELOPMENT
GO:0003229	VENTRICULAR CARDIAC MUSCLE TISSUE DEVELOPMENT
GO:0003231	CARDIAC VENTRICLE DEVELOPMENT
GO:0003236	SINUS VENOSUS MORPHOGENESIS
GO:0003241	GROWTH INVOLVED IN HEART MORPHOGENESIS
GO:0003243	CIRCUMFERENTIAL GROWTH INVOLVED IN LEFT VENTRICLE MORPHOGENESIS
GO:0003245	CARDIAC MUSCLE TISSUE GROWTH INVOLVED IN HEART MORPHOGENESIS
GO:0003247	POST EMBRYONIC CARDIAC MUSCLE CELL GROWTH INVOLVED IN HEART MORPHOGENESIS
GO:0003251	POSITIVE REGULATION OF CELL PROLIFERATION INVOLVED IN HEART VALVE MORPHOGENESIS
GO:0003252	NEGATIVE REGULATION OF CELL PROLIFERATION INVOLVED IN HEART VALVE MORPHOGENESIS
GO:0003253	CARDIAC NEURAL CREST CELL MIGRATION INVOLVED IN OUTFLOW TRACT MORPHOGENESIS
GO:0003254	REGULATION OF MEMBRANE DEPOLARIZATION
GO:0003256	REGULATION OF TRANSCRIPTION FROM RNA POLYMERASE II PROMOTER INVOLVED IN MYOCARDIAL PRECURSOR CELL DIFFERENTIATION
GO:0003257	POSITIVE REGULATION OF TRANSCRIPTION FROM RNA POLYMERASE II PROMOTER INVOLVED IN MYOCARDIAL PRECURSOR CELL DIFFERENTIATION
GO:0003260	CARDIOBLAST MIGRATION
GO:0003264	REGULATION OF CARDIOBLAST PROLIFERATION
GO:0003266	REGULATION OF SECONDARY HEART FIELD CARDIOBLAST PROLIFERATION
GO:0003270	NOTCH SIGNALING PATHWAY INVOLVED IN REGULATION OF SECONDARY HEART FIELD CARDIOBLAST PROLIFERATION
GO:0003271	SMOOTHENED SIGNALING PATHWAY INVOLVED IN REGULATION OF SECONDARY HEART FIELD CARDIOBLAST PROLIFERATION
GO:0003272	ENDOCARDIAL CUSHION FORMATION
GO:0003273	CELL MIGRATION INVOLVED IN ENDOCARDIAL CUSHION FORMATION
GO:0003274	ENDOCARDIAL CUSHION FUSION
GO:0003277	APOPTOTIC PROCESS INVOLVED IN ENDOCARDIAL CUSHION MORPHOGENESIS
GO:0003278	APOPTOTIC PROCESS INVOLVED IN HEART MORPHOGENESIS
GO:0003279	CARDIAC SEPTUM DEVELOPMENT
GO:0003281	VENTRICULAR SEPTUM DEVELOPMENT
GO:0003283	ATRIAL SEPTUM DEVELOPMENT
GO:0003284	SEPTUM PRIMUM DEVELOPMENT
GO:0003285	SEPTUM SECUNDUM DEVELOPMENT
GO:0003289	ATRIAL SEPTUM PRIMUM MORPHOGENESIS
GO:0003290	ATRIAL SEPTUM SECUNDUM MORPHOGENESIS
GO:0003294	ATRIAL VENTRICULAR JUNCTION REMODELING
GO:0003300	CARDIAC MUSCLE HYPERTROPHY
GO:0003308	NEGATIVE REGULATION OF WNT SIGNALING PATHWAY INVOLVED IN HEART DEVELOPMENT
GO:0003309	TYPE B PANCREATIC CELL DIFFERENTIATION
GO:0003310	PANCREATIC A CELL DIFFERENTIATION
GO:0003311	PANCREATIC D CELL DIFFERENTIATION
GO:0003322	PANCREATIC A CELL DEVELOPMENT
GO:0003323	TYPE B PANCREATIC CELL DEVELOPMENT
GO:0003326	PANCREATIC A CELL FATE COMMITMENT
GO:0003327	TYPE B PANCREATIC CELL FATE COMMITMENT
GO:0003329	PANCREATIC PP CELL FATE COMMITMENT
GO:0003330	REGULATION OF EXTRACELLULAR MATRIX CONSTITUENT SECRETION
GO:0003331	POSITIVE REGULATION OF EXTRACELLULAR MATRIX CONSTITUENT SECRETION
GO:0003332	NEGATIVE REGULATION OF EXTRACELLULAR MATRIX CONSTITUENT SECRETION
GO:0003333	AMINO ACID TRANSMEMBRANE TRANSPORT
GO:0003334	KERATINOCYTE DEVELOPMENT
GO:0003335	CORNEOCYTE DEVELOPMENT
GO:0003337	MESENCHYMAL TO EPITHELIAL TRANSITION INVOLVED IN METANEPHROS MORPHOGENESIS
GO:0003338	METANEPHROS MORPHOGENESIS
GO:0003339	REGULATION OF MESENCHYMAL TO EPITHELIAL TRANSITION INVOLVED IN METANEPHROS MORPHOGENESIS
GO:0003340	NEGATIVE REGULATION OF MESENCHYMAL TO EPITHELIAL TRANSITION INVOLVED IN METANEPHROS MORPHOGENESIS
GO:0003341	CILIUM MOVEMENT
GO:0003342	PROEPICARDIUM DEVELOPMENT
GO:0003344	PERICARDIUM MORPHOGENESIS
GO:0003345	PROEPICARDIUM CELL MIGRATION INVOLVED IN PERICARDIUM MORPHOGENESIS
GO:0003347	EPICARDIAL CELL TO MESENCHYMAL CELL TRANSITION
GO:0003349	EPICARDIUM DERIVED CARDIAC ENDOTHELIAL CELL DIFFERENTIATION
GO:0003350	PULMONARY MYOCARDIUM DEVELOPMENT
GO:0003351	EPITHELIAL CILIUM MOVEMENT INVOLVED IN EXTRACELLULAR FLUID MOVEMENT
GO:0003352	REGULATION OF CILIUM MOVEMENT
GO:0003353	POSITIVE REGULATION OF CILIUM MOVEMENT
GO:0003356	REGULATION OF CILIUM BEAT FREQUENCY
GO:0003357	NORADRENERGIC NEURON DIFFERENTIATION
GO:0003358	NORADRENERGIC NEURON DEVELOPMENT
GO:0003359	NORADRENERGIC NEURON FATE COMMITMENT
GO:0003360	BRAINSTEM DEVELOPMENT
GO:0003363	LAMELLIPODIUM ASSEMBLY INVOLVED IN AMEBOIDAL CELL MIGRATION
GO:0003365	ESTABLISHMENT OF CELL POLARITY INVOLVED IN AMEBOIDAL CELL MIGRATION
GO:0003366	CELL MATRIX ADHESION INVOLVED IN AMEBOIDAL CELL MIGRATION
GO:0003374	DYNAMIN FAMILY PROTEIN POLYMERIZATION INVOLVED IN MITOCHONDRIAL FISSION
GO:0003376	SPHINGOSINE 1 PHOSPHATE RECEPTOR SIGNALING PATHWAY
GO:0003382	EPITHELIAL CELL MORPHOGENESIS
GO:0003383	APICAL CONSTRICTION
GO:0003400	REGULATION OF COPII VESICLE COATING
GO:0003401	AXIS ELONGATION
GO:0003402	PLANAR CELL POLARITY PATHWAY INVOLVED IN AXIS ELONGATION
GO:0003404	OPTIC VESICLE MORPHOGENESIS
GO:0003406	RETINAL PIGMENT EPITHELIUM DEVELOPMENT
GO:0003407	NEURAL RETINA DEVELOPMENT
GO:0003408	OPTIC CUP FORMATION INVOLVED IN CAMERA TYPE EYE DEVELOPMENT
GO:0003409	OPTIC CUP STRUCTURAL ORGANIZATION
GO:0003412	ESTABLISHMENT OF EPITHELIAL CELL APICAL BASAL POLARITY INVOLVED IN CAMERA TYPE EYE MORPHOGENESIS
GO:0003413	CHONDROCYTE DIFFERENTIATION INVOLVED IN ENDOCHONDRAL BONE MORPHOGENESIS
GO:0003415	CHONDROCYTE HYPERTROPHY
GO:0003416	ENDOCHONDRAL BONE GROWTH
GO:0003417	GROWTH PLATE CARTILAGE DEVELOPMENT
GO:0003418	GROWTH PLATE CARTILAGE CHONDROCYTE DIFFERENTIATION
GO:0003419	GROWTH PLATE CARTILAGE CHONDROCYTE PROLIFERATION
GO:0003420	REGULATION OF GROWTH PLATE CARTILAGE CHONDROCYTE PROLIFERATION
GO:0003421	GROWTH PLATE CARTILAGE AXIS SPECIFICATION
GO:0003429	GROWTH PLATE CARTILAGE CHONDROCYTE MORPHOGENESIS
GO:0003430	GROWTH PLATE CARTILAGE CHONDROCYTE GROWTH
GO:0003431	GROWTH PLATE CARTILAGE CHONDROCYTE DEVELOPMENT
GO:0003433	CHONDROCYTE DEVELOPMENT INVOLVED IN ENDOCHONDRAL BONE MORPHOGENESIS
GO:0005513	DETECTION OF CALCIUM ION
GO:0005975	CARBOHYDRATE METABOLIC PROCESS
GO:0005977	GLYCOGEN METABOLIC PROCESS
GO:0005978	GLYCOGEN BIOSYNTHETIC PROCESS
GO:0005979	REGULATION OF GLYCOGEN BIOSYNTHETIC PROCESS
GO:0005980	GLYCOGEN CATABOLIC PROCESS
GO:0005981	REGULATION OF GLYCOGEN CATABOLIC PROCESS
GO:0005986	SUCROSE BIOSYNTHETIC PROCESS
GO:0005989	LACTOSE BIOSYNTHETIC PROCESS
GO:0005991	TREHALOSE METABOLIC PROCESS
GO:0005993	TREHALOSE CATABOLIC PROCESS
GO:0005996	MONOSACCHARIDE METABOLIC PROCESS
GO:0005997	XYLULOSE METABOLIC PROCESS
GO:0006000	FRUCTOSE METABOLIC PROCESS
GO:0006002	FRUCTOSE 6 PHOSPHATE METABOLIC PROCESS
GO:0006003	FRUCTOSE 2 6 BISPHOSPHATE METABOLIC PROCESS
GO:0006004	FUCOSE METABOLIC PROCESS
GO:0006006	GLUCOSE METABOLIC PROCESS
GO:0006007	GLUCOSE CATABOLIC PROCESS
GO:0006011	UDP GLUCOSE METABOLIC PROCESS
GO:0006012	GALACTOSE METABOLIC PROCESS
GO:0006013	MANNOSE METABOLIC PROCESS
GO:0006014	D RIBOSE METABOLIC PROCESS
GO:0006015	5 PHOSPHORIBOSE 1 DIPHOSPHATE BIOSYNTHETIC PROCESS
GO:0006020	INOSITOL METABOLIC PROCESS
GO:0006021	INOSITOL BIOSYNTHETIC PROCESS
GO:0006024	GLYCOSAMINOGLYCAN BIOSYNTHETIC PROCESS
GO:0006027	GLYCOSAMINOGLYCAN CATABOLIC PROCESS
GO:0006029	PROTEOGLYCAN METABOLIC PROCESS
GO:0006030	CHITIN METABOLIC PROCESS
GO:0006032	CHITIN CATABOLIC PROCESS
GO:0006041	GLUCOSAMINE METABOLIC PROCESS
GO:0006042	GLUCOSAMINE BIOSYNTHETIC PROCESS
GO:0006043	GLUCOSAMINE CATABOLIC PROCESS
GO:0006044	N ACETYLGLUCOSAMINE METABOLIC PROCESS
GO:0006046	N ACETYLGLUCOSAMINE CATABOLIC PROCESS
GO:0006047	UDP N ACETYLGLUCOSAMINE METABOLIC PROCESS
GO:0006048	UDP N ACETYLGLUCOSAMINE BIOSYNTHETIC PROCESS
GO:0006049	UDP N ACETYLGLUCOSAMINE CATABOLIC PROCESS
GO:0006051	N ACETYLMANNOSAMINE METABOLIC PROCESS
GO:0006054	N ACETYLNEURAMINATE METABOLIC PROCESS
GO:0006055	CMP N ACETYLNEURAMINATE BIOSYNTHETIC PROCESS
GO:0006060	SORBITOL METABOLIC PROCESS
GO:0006061	SORBITOL BIOSYNTHETIC PROCESS
GO:0006062	SORBITOL CATABOLIC PROCESS
GO:0006065	UDP GLUCURONATE BIOSYNTHETIC PROCESS
GO:0006066	ALCOHOL METABOLIC PROCESS
GO:0006067	ETHANOL METABOLIC PROCESS
GO:0006068	ETHANOL CATABOLIC PROCESS
GO:0006069	ETHANOL OXIDATION
GO:0006071	GLYCEROL METABOLIC PROCESS
GO:0006072	GLYCEROL 3 PHOSPHATE METABOLIC PROCESS
GO:0006081	CELLULAR ALDEHYDE METABOLIC PROCESS
GO:0006082	ORGANIC ACID METABOLIC PROCESS
GO:0006083	ACETATE METABOLIC PROCESS
GO:0006084	ACETYL COA METABOLIC PROCESS
GO:0006085	ACETYL COA BIOSYNTHETIC PROCESS
GO:0006086	ACETYL COA BIOSYNTHETIC PROCESS FROM PYRUVATE
GO:0006089	LACTATE METABOLIC PROCESS
GO:0006090	PYRUVATE METABOLIC PROCESS
GO:0006091	GENERATION OF PRECURSOR METABOLITES AND ENERGY
GO:0006094	GLUCONEOGENESIS
GO:0006096	GLYCOLYTIC PROCESS
GO:0006097	GLYOXYLATE CYCLE
GO:0006098	PENTOSE PHOSPHATE SHUNT
GO:0006099	TRICARBOXYLIC ACID CYCLE
GO:0006101	CITRATE METABOLIC PROCESS
GO:0006102	ISOCITRATE METABOLIC PROCESS
GO:0006103	2 OXOGLUTARATE METABOLIC PROCESS
GO:0006104	SUCCINYL COA METABOLIC PROCESS
GO:0006105	SUCCINATE METABOLIC PROCESS
GO:0006106	FUMARATE METABOLIC PROCESS
GO:0006107	OXALOACETATE METABOLIC PROCESS
GO:0006108	MALATE METABOLIC PROCESS
GO:0006109	REGULATION OF CARBOHYDRATE METABOLIC PROCESS
GO:0006110	REGULATION OF GLYCOLYTIC PROCESS
GO:0006111	REGULATION OF GLUCONEOGENESIS
GO:0006112	ENERGY RESERVE METABOLIC PROCESS
GO:0006114	GLYCEROL BIOSYNTHETIC PROCESS
GO:0006116	NADH OXIDATION
GO:0006117	ACETALDEHYDE METABOLIC PROCESS
GO:0006119	OXIDATIVE PHOSPHORYLATION
GO:0006120	MITOCHONDRIAL ELECTRON TRANSPORT NADH TO UBIQUINONE
GO:0006121	MITOCHONDRIAL ELECTRON TRANSPORT SUCCINATE TO UBIQUINONE
GO:0006122	MITOCHONDRIAL ELECTRON TRANSPORT UBIQUINOL TO CYTOCHROME C
GO:0006123	MITOCHONDRIAL ELECTRON TRANSPORT CYTOCHROME C TO OXYGEN
GO:0006127	GLYCEROPHOSPHATE SHUTTLE
GO:0006139	NUCLEOBASE CONTAINING COMPOUND METABOLIC PROCESS
GO:0006144	PURINE NUCLEOBASE METABOLIC PROCESS
GO:0006145	PURINE NUCLEOBASE CATABOLIC PROCESS
GO:0006147	GUANINE CATABOLIC PROCESS
GO:0006148	INOSINE CATABOLIC PROCESS
GO:0006149	DEOXYINOSINE CATABOLIC PROCESS
GO:0006150	HYPOXANTHINE OXIDATION
GO:0006154	ADENOSINE CATABOLIC PROCESS
GO:0006157	DEOXYADENOSINE CATABOLIC PROCESS
GO:0006161	DEOXYGUANOSINE CATABOLIC PROCESS
GO:0006163	PURINE NUCLEOTIDE METABOLIC PROCESS
GO:0006164	PURINE NUCLEOTIDE BIOSYNTHETIC PROCESS
GO:0006165	NUCLEOSIDE DIPHOSPHATE PHOSPHORYLATION
GO:0006166	PURINE RIBONUCLEOSIDE SALVAGE
GO:0006167	AMP BIOSYNTHETIC PROCESS
GO:0006168	ADENINE SALVAGE
GO:0006171	CAMP BIOSYNTHETIC PROCESS
GO:0006172	ADP BIOSYNTHETIC PROCESS
GO:0006174	DADP PHOSPHORYLATION
GO:0006175	DATP BIOSYNTHETIC PROCESS
GO:0006177	GMP BIOSYNTHETIC PROCESS
GO:0006178	GUANINE SALVAGE
GO:0006182	CGMP BIOSYNTHETIC PROCESS
GO:0006183	GTP BIOSYNTHETIC PROCESS
GO:0006185	DGDP BIOSYNTHETIC PROCESS
GO:0006186	DGDP PHOSPHORYLATION
GO:0006188	IMP BIOSYNTHETIC PROCESS
GO:0006189	DE NOVO IMP BIOSYNTHETIC PROCESS
GO:0006193	ITP CATABOLIC PROCESS
GO:0006195	PURINE NUCLEOTIDE CATABOLIC PROCESS
GO:0006196	AMP CATABOLIC PROCESS
GO:0006198	CAMP CATABOLIC PROCESS
GO:0006203	DGTP CATABOLIC PROCESS
GO:0006206	PYRIMIDINE NUCLEOBASE METABOLIC PROCESS
GO:0006207	DE NOVO PYRIMIDINE NUCLEOBASE BIOSYNTHETIC PROCESS
GO:0006208	PYRIMIDINE NUCLEOBASE CATABOLIC PROCESS
GO:0006210	THYMINE CATABOLIC PROCESS
GO:0006211	5 METHYLCYTOSINE CATABOLIC PROCESS
GO:0006212	URACIL CATABOLIC PROCESS
GO:0006213	PYRIMIDINE NUCLEOSIDE METABOLIC PROCESS
GO:0006214	THYMIDINE CATABOLIC PROCESS
GO:0006218	URIDINE CATABOLIC PROCESS
GO:0006220	PYRIMIDINE NUCLEOTIDE METABOLIC PROCESS
GO:0006221	PYRIMIDINE NUCLEOTIDE BIOSYNTHETIC PROCESS
GO:0006222	UMP BIOSYNTHETIC PROCESS
GO:0006225	UDP BIOSYNTHETIC PROCESS
GO:0006226	DUMP BIOSYNTHETIC PROCESS
GO:0006227	DUDP BIOSYNTHETIC PROCESS
GO:0006228	UTP BIOSYNTHETIC PROCESS
GO:0006231	DTMP BIOSYNTHETIC PROCESS
GO:0006233	DTDP BIOSYNTHETIC PROCESS
GO:0006235	DTTP BIOSYNTHETIC PROCESS
GO:0006238	CMP SALVAGE
GO:0006240	DCDP BIOSYNTHETIC PROCESS
GO:0006241	CTP BIOSYNTHETIC PROCESS
GO:0006253	DCTP CATABOLIC PROCESS
GO:0006258	UDP GLUCOSE CATABOLIC PROCESS
GO:0006259	DNA METABOLIC PROCESS
GO:0006260	DNA REPLICATION
GO:0006261	DNA DEPENDENT DNA REPLICATION
GO:0006264	MITOCHONDRIAL DNA REPLICATION
GO:0006265	DNA TOPOLOGICAL CHANGE
GO:0006266	DNA LIGATION
GO:0006267	PRE REPLICATIVE COMPLEX ASSEMBLY INVOLVED IN NUCLEAR CELL CYCLE DNA REPLICATION
GO:0006268	DNA UNWINDING INVOLVED IN DNA REPLICATION
GO:0006269	DNA REPLICATION SYNTHESIS OF RNA PRIMER
GO:0006270	DNA REPLICATION INITIATION
GO:0006271	DNA STRAND ELONGATION INVOLVED IN DNA REPLICATION
GO:0006272	LEADING STRAND ELONGATION
GO:0006273	LAGGING STRAND ELONGATION
GO:0006275	REGULATION OF DNA REPLICATION
GO:0006278	RNA DEPENDENT DNA BIOSYNTHETIC PROCESS
GO:0006281	DNA REPAIR
GO:0006282	REGULATION OF DNA REPAIR
GO:0006283	TRANSCRIPTION COUPLED NUCLEOTIDE EXCISION REPAIR
GO:0006284	BASE EXCISION REPAIR
GO:0006285	BASE EXCISION REPAIR AP SITE FORMATION
GO:0006287	BASE EXCISION REPAIR GAP FILLING
GO:0006288	BASE EXCISION REPAIR DNA LIGATION
GO:0006289	NUCLEOTIDE EXCISION REPAIR
GO:0006290	PYRIMIDINE DIMER REPAIR
GO:0006294	NUCLEOTIDE EXCISION REPAIR PREINCISION COMPLEX ASSEMBLY
GO:0006295	NUCLEOTIDE EXCISION REPAIR DNA INCISION 3 TO LESION
GO:0006296	NUCLEOTIDE EXCISION REPAIR DNA INCISION 5 TO LESION
GO:0006297	NUCLEOTIDE EXCISION REPAIR DNA GAP FILLING
GO:0006298	MISMATCH REPAIR
GO:0006301	POSTREPLICATION REPAIR
GO:0006302	DOUBLE STRAND BREAK REPAIR
GO:0006303	DOUBLE STRAND BREAK REPAIR VIA NONHOMOLOGOUS END JOINING
GO:0006304	DNA MODIFICATION
GO:0006306	DNA METHYLATION
GO:0006307	DNA DEALKYLATION INVOLVED IN DNA REPAIR
GO:0006308	DNA CATABOLIC PROCESS
GO:0006309	APOPTOTIC DNA FRAGMENTATION
GO:0006310	DNA RECOMBINATION
GO:0006311	MEIOTIC GENE CONVERSION
GO:0006312	MITOTIC RECOMBINATION
GO:0006323	DNA PACKAGING
GO:0006325	CHROMATIN ORGANIZATION
GO:0006333	CHROMATIN ASSEMBLY OR DISASSEMBLY
GO:0006334	NUCLEOSOME ASSEMBLY
GO:0006335	DNA REPLICATION DEPENDENT NUCLEOSOME ASSEMBLY
GO:0006336	DNA REPLICATION INDEPENDENT NUCLEOSOME ASSEMBLY
GO:0006337	NUCLEOSOME DISASSEMBLY
GO:0006338	CHROMATIN REMODELING
GO:0006342	CHROMATIN SILENCING
GO:0006346	DNA METHYLATION DEPENDENT HETEROCHROMATIN ASSEMBLY
GO:0006348	CHROMATIN SILENCING AT TELOMERE
GO:0006349	REGULATION OF GENE EXPRESSION BY GENETIC IMPRINTING
GO:0006351	TRANSCRIPTION DNA TEMPLATED
GO:0006352	DNA TEMPLATED TRANSCRIPTION INITIATION
GO:0006353	DNA TEMPLATED TRANSCRIPTION TERMINATION
GO:0006354	DNA TEMPLATED TRANSCRIPTION ELONGATION
GO:0006355	REGULATION OF TRANSCRIPTION DNA TEMPLATED
GO:0006356	REGULATION OF TRANSCRIPTION BY RNA POLYMERASE I
GO:0006357	REGULATION OF TRANSCRIPTION BY RNA POLYMERASE II
GO:0006359	REGULATION OF TRANSCRIPTION BY RNA POLYMERASE III
GO:0006360	TRANSCRIPTION BY RNA POLYMERASE I
GO:0006361	TRANSCRIPTION INITIATION FROM RNA POLYMERASE I PROMOTER
GO:0006362	TRANSCRIPTION ELONGATION FROM RNA POLYMERASE I PROMOTER
GO:0006363	TERMINATION OF RNA POLYMERASE I TRANSCRIPTION
GO:0006364	RRNA PROCESSING
GO:0006366	TRANSCRIPTION BY RNA POLYMERASE II
GO:0006367	TRANSCRIPTION INITIATION FROM RNA POLYMERASE II PROMOTER
GO:0006368	TRANSCRIPTION ELONGATION FROM RNA POLYMERASE II PROMOTER
GO:0006369	TERMINATION OF RNA POLYMERASE II TRANSCRIPTION
GO:0006370	7 METHYLGUANOSINE MRNA CAPPING
GO:0006376	MRNA SPLICE SITE SELECTION
GO:0006378	MRNA POLYADENYLATION
GO:0006379	MRNA CLEAVAGE
GO:0006382	ADENOSINE TO INOSINE EDITING
GO:0006383	TRANSCRIPTION BY RNA POLYMERASE III
GO:0006384	TRANSCRIPTION INITIATION FROM RNA POLYMERASE III PROMOTER
GO:0006386	TERMINATION OF RNA POLYMERASE III TRANSCRIPTION
GO:0006388	TRNA SPLICING VIA ENDONUCLEOLYTIC CLEAVAGE AND LIGATION
GO:0006390	MITOCHONDRIAL TRANSCRIPTION
GO:0006391	TRANSCRIPTION INITIATION FROM MITOCHONDRIAL PROMOTER
GO:0006392	TRANSCRIPTION ELONGATION FROM MITOCHONDRIAL PROMOTER
GO:0006393	TERMINATION OF MITOCHONDRIAL TRANSCRIPTION
GO:0006396	RNA PROCESSING
GO:0006397	MRNA PROCESSING
GO:0006398	MRNA 3 END PROCESSING BY STEM LOOP BINDING AND CLEAVAGE
GO:0006399	TRNA METABOLIC PROCESS
GO:0006400	TRNA MODIFICATION
GO:0006401	RNA CATABOLIC PROCESS
GO:0006402	MRNA CATABOLIC PROCESS
GO:0006403	RNA LOCALIZATION
GO:0006404	RNA IMPORT INTO NUCLEUS
GO:0006405	RNA EXPORT FROM NUCLEUS
GO:0006406	MRNA EXPORT FROM NUCLEUS
GO:0006407	RRNA EXPORT FROM NUCLEUS
GO:0006408	SNRNA EXPORT FROM NUCLEUS
GO:0006409	TRNA EXPORT FROM NUCLEUS
GO:0006412	TRANSLATION
GO:0006413	TRANSLATIONAL INITIATION
GO:0006414	TRANSLATIONAL ELONGATION
GO:0006415	TRANSLATIONAL TERMINATION
GO:0006417	REGULATION OF TRANSLATION
GO:0006418	TRNA AMINOACYLATION FOR PROTEIN TRANSLATION
GO:0006419	ALANYL TRNA AMINOACYLATION
GO:0006420	ARGINYL TRNA AMINOACYLATION
GO:0006421	ASPARAGINYL TRNA AMINOACYLATION
GO:0006422	ASPARTYL TRNA AMINOACYLATION
GO:0006423	CYSTEINYL TRNA AMINOACYLATION
GO:0006424	GLUTAMYL TRNA AMINOACYLATION
GO:0006425	GLUTAMINYL TRNA AMINOACYLATION
GO:0006426	GLYCYL TRNA AMINOACYLATION
GO:0006427	HISTIDYL TRNA AMINOACYLATION
GO:0006428	ISOLEUCYL TRNA AMINOACYLATION
GO:0006429	LEUCYL TRNA AMINOACYLATION
GO:0006430	LYSYL TRNA AMINOACYLATION
GO:0006431	METHIONYL TRNA AMINOACYLATION
GO:0006432	PHENYLALANYL TRNA AMINOACYLATION
GO:0006433	PROLYL TRNA AMINOACYLATION
GO:0006434	SERYL TRNA AMINOACYLATION
GO:0006435	THREONYL TRNA AMINOACYLATION
GO:0006436	TRYPTOPHANYL TRNA AMINOACYLATION
GO:0006437	TYROSYL TRNA AMINOACYLATION
GO:0006438	VALYL TRNA AMINOACYLATION
GO:0006446	REGULATION OF TRANSLATIONAL INITIATION
GO:0006448	REGULATION OF TRANSLATIONAL ELONGATION
GO:0006449	REGULATION OF TRANSLATIONAL TERMINATION
GO:0006450	REGULATION OF TRANSLATIONAL FIDELITY
GO:0006452	TRANSLATIONAL FRAMESHIFTING
GO:0006457	PROTEIN FOLDING
GO:0006463	STEROID HORMONE RECEPTOR COMPLEX ASSEMBLY
GO:0006464	CELLULAR PROTEIN MODIFICATION PROCESS
GO:0006465	SIGNAL PEPTIDE PROCESSING
GO:0006468	PROTEIN PHOSPHORYLATION
GO:0006469	NEGATIVE REGULATION OF PROTEIN KINASE ACTIVITY
GO:0006470	PROTEIN DEPHOSPHORYLATION
GO:0006471	PROTEIN ADP RIBOSYLATION
GO:0006473	PROTEIN ACETYLATION
GO:0006474	N TERMINAL PROTEIN AMINO ACID ACETYLATION
GO:0006475	INTERNAL PROTEIN AMINO ACID ACETYLATION
GO:0006476	PROTEIN DEACETYLATION
GO:0006477	PROTEIN SULFATION
GO:0006478	PEPTIDYL TYROSINE SULFATION
GO:0006479	PROTEIN METHYLATION
GO:0006480	N TERMINAL PROTEIN AMINO ACID METHYLATION
GO:0006481	C TERMINAL PROTEIN METHYLATION
GO:0006482	PROTEIN DEMETHYLATION
GO:0006486	PROTEIN GLYCOSYLATION
GO:0006487	PROTEIN N LINKED GLYCOSYLATION
GO:0006488	DOLICHOL LINKED OLIGOSACCHARIDE BIOSYNTHETIC PROCESS
GO:0006489	DOLICHYL DIPHOSPHATE BIOSYNTHETIC PROCESS
GO:0006490	OLIGOSACCHARIDE LIPID INTERMEDIATE BIOSYNTHETIC PROCESS
GO:0006491	N GLYCAN PROCESSING
GO:0006493	PROTEIN O LINKED GLYCOSYLATION
GO:0006497	PROTEIN LIPIDATION
GO:0006499	N TERMINAL PROTEIN MYRISTOYLATION
GO:0006501	C TERMINAL PROTEIN LIPIDATION
GO:0006505	GPI ANCHOR METABOLIC PROCESS
GO:0006506	GPI ANCHOR BIOSYNTHETIC PROCESS
GO:0006507	GPI ANCHOR RELEASE
GO:0006508	PROTEOLYSIS
GO:0006509	MEMBRANE PROTEIN ECTODOMAIN PROTEOLYSIS
GO:0006511	UBIQUITIN DEPENDENT PROTEIN CATABOLIC PROCESS
GO:0006513	PROTEIN MONOUBIQUITINATION
GO:0006515	PROTEIN QUALITY CONTROL FOR MISFOLDED OR INCOMPLETELY SYNTHESIZED PROTEINS
GO:0006516	GLYCOPROTEIN CATABOLIC PROCESS
GO:0006517	PROTEIN DEGLYCOSYLATION
GO:0006518	PEPTIDE METABOLIC PROCESS
GO:0006520	CELLULAR AMINO ACID METABOLIC PROCESS
GO:0006521	REGULATION OF CELLULAR AMINO ACID METABOLIC PROCESS
GO:0006525	ARGININE METABOLIC PROCESS
GO:0006526	ARGININE BIOSYNTHETIC PROCESS
GO:0006527	ARGININE CATABOLIC PROCESS
GO:0006528	ASPARAGINE METABOLIC PROCESS
GO:0006529	ASPARAGINE BIOSYNTHETIC PROCESS
GO:0006531	ASPARTATE METABOLIC PROCESS
GO:0006532	ASPARTATE BIOSYNTHETIC PROCESS
GO:0006533	ASPARTATE CATABOLIC PROCESS
GO:0006534	CYSTEINE METABOLIC PROCESS
GO:0006535	CYSTEINE BIOSYNTHETIC PROCESS FROM SERINE
GO:0006536	GLUTAMATE METABOLIC PROCESS
GO:0006537	GLUTAMATE BIOSYNTHETIC PROCESS
GO:0006538	GLUTAMATE CATABOLIC PROCESS
GO:0006539	GLUTAMATE CATABOLIC PROCESS VIA 2 OXOGLUTARATE
GO:0006540	GLUTAMATE DECARBOXYLATION TO SUCCINATE
GO:0006541	GLUTAMINE METABOLIC PROCESS
GO:0006542	GLUTAMINE BIOSYNTHETIC PROCESS
GO:0006543	GLUTAMINE CATABOLIC PROCESS
GO:0006544	GLYCINE METABOLIC PROCESS
GO:0006545	GLYCINE BIOSYNTHETIC PROCESS
GO:0006546	GLYCINE CATABOLIC PROCESS
GO:0006547	HISTIDINE METABOLIC PROCESS
GO:0006548	HISTIDINE CATABOLIC PROCESS
GO:0006549	ISOLEUCINE METABOLIC PROCESS
GO:0006550	ISOLEUCINE CATABOLIC PROCESS
GO:0006551	LEUCINE METABOLIC PROCESS
GO:0006552	LEUCINE CATABOLIC PROCESS
GO:0006555	METHIONINE METABOLIC PROCESS
GO:0006556	S ADENOSYLMETHIONINE BIOSYNTHETIC PROCESS
GO:0006558	L PHENYLALANINE METABOLIC PROCESS
GO:0006559	L PHENYLALANINE CATABOLIC PROCESS
GO:0006560	PROLINE METABOLIC PROCESS
GO:0006561	PROLINE BIOSYNTHETIC PROCESS
GO:0006562	PROLINE CATABOLIC PROCESS
GO:0006563	L SERINE METABOLIC PROCESS
GO:0006564	L SERINE BIOSYNTHETIC PROCESS
GO:0006565	L SERINE CATABOLIC PROCESS
GO:0006566	THREONINE METABOLIC PROCESS
GO:0006567	THREONINE CATABOLIC PROCESS
GO:0006568	TRYPTOPHAN METABOLIC PROCESS
GO:0006569	TRYPTOPHAN CATABOLIC PROCESS
GO:0006570	TYROSINE METABOLIC PROCESS
GO:0006571	TYROSINE BIOSYNTHETIC PROCESS
GO:0006572	TYROSINE CATABOLIC PROCESS
GO:0006573	VALINE METABOLIC PROCESS
GO:0006574	VALINE CATABOLIC PROCESS
GO:0006575	CELLULAR MODIFIED AMINO ACID METABOLIC PROCESS
GO:0006576	CELLULAR BIOGENIC AMINE METABOLIC PROCESS
GO:0006577	AMINO ACID BETAINE METABOLIC PROCESS
GO:0006580	ETHANOLAMINE METABOLIC PROCESS
GO:0006581	ACETYLCHOLINE CATABOLIC PROCESS
GO:0006582	MELANIN METABOLIC PROCESS
GO:0006583	MELANIN BIOSYNTHETIC PROCESS FROM TYROSINE
GO:0006584	CATECHOLAMINE METABOLIC PROCESS
GO:0006585	DOPAMINE BIOSYNTHETIC PROCESS FROM TYROSINE
GO:0006587	SEROTONIN BIOSYNTHETIC PROCESS FROM TRYPTOPHAN
GO:0006589	OCTOPAMINE BIOSYNTHETIC PROCESS
GO:0006590	THYROID HORMONE GENERATION
GO:0006591	ORNITHINE METABOLIC PROCESS
GO:0006592	ORNITHINE BIOSYNTHETIC PROCESS
GO:0006593	ORNITHINE CATABOLIC PROCESS
GO:0006595	POLYAMINE METABOLIC PROCESS
GO:0006596	POLYAMINE BIOSYNTHETIC PROCESS
GO:0006597	SPERMINE BIOSYNTHETIC PROCESS
GO:0006598	POLYAMINE CATABOLIC PROCESS
GO:0006600	CREATINE METABOLIC PROCESS
GO:0006601	CREATINE BIOSYNTHETIC PROCESS
GO:0006603	PHOSPHOCREATINE METABOLIC PROCESS
GO:0006605	PROTEIN TARGETING
GO:0006606	PROTEIN IMPORT INTO NUCLEUS
GO:0006607	NLS BEARING PROTEIN IMPORT INTO NUCLEUS
GO:0006610	RIBOSOMAL PROTEIN IMPORT INTO NUCLEUS
GO:0006611	PROTEIN EXPORT FROM NUCLEUS
GO:0006612	PROTEIN TARGETING TO MEMBRANE
GO:0006613	COTRANSLATIONAL PROTEIN TARGETING TO MEMBRANE
GO:0006614	SRP DEPENDENT COTRANSLATIONAL PROTEIN TARGETING TO MEMBRANE
GO:0006616	SRP DEPENDENT COTRANSLATIONAL PROTEIN TARGETING TO MEMBRANE TRANSLOCATION
GO:0006617	SRP DEPENDENT COTRANSLATIONAL PROTEIN TARGETING TO MEMBRANE SIGNAL SEQUENCE RECOGNITION
GO:0006620	POSTTRANSLATIONAL PROTEIN TARGETING TO ENDOPLASMIC RETICULUM MEMBRANE
GO:0006621	PROTEIN RETENTION IN ER LUMEN
GO:0006622	PROTEIN TARGETING TO LYSOSOME
GO:0006623	PROTEIN TARGETING TO VACUOLE
GO:0006624	VACUOLAR PROTEIN PROCESSING
GO:0006625	PROTEIN TARGETING TO PEROXISOME
GO:0006626	PROTEIN TARGETING TO MITOCHONDRION
GO:0006627	PROTEIN PROCESSING INVOLVED IN PROTEIN TARGETING TO MITOCHONDRION
GO:0006629	LIPID METABOLIC PROCESS
GO:0006631	FATTY ACID METABOLIC PROCESS
GO:0006633	FATTY ACID BIOSYNTHETIC PROCESS
GO:0006635	FATTY ACID BETA OXIDATION
GO:0006636	UNSATURATED FATTY ACID BIOSYNTHETIC PROCESS
GO:0006637	ACYL COA METABOLIC PROCESS
GO:0006638	NEUTRAL LIPID METABOLIC PROCESS
GO:0006639	ACYLGLYCEROL METABOLIC PROCESS
GO:0006640	MONOACYLGLYCEROL BIOSYNTHETIC PROCESS
GO:0006641	TRIGLYCERIDE METABOLIC PROCESS
GO:0006642	TRIGLYCERIDE MOBILIZATION
GO:0006643	MEMBRANE LIPID METABOLIC PROCESS
GO:0006644	PHOSPHOLIPID METABOLIC PROCESS
GO:0006646	PHOSPHATIDYLETHANOLAMINE BIOSYNTHETIC PROCESS
GO:0006649	PHOSPHOLIPID TRANSFER TO MEMBRANE
GO:0006650	GLYCEROPHOSPHOLIPID METABOLIC PROCESS
GO:0006651	DIACYLGLYCEROL BIOSYNTHETIC PROCESS
GO:0006653	1 2 DIACYL SN GLYCERO 3 PHOSPHOCHOLINE METABOLIC PROCESS
GO:0006654	PHOSPHATIDIC ACID BIOSYNTHETIC PROCESS
GO:0006655	PHOSPHATIDYLGLYCEROL BIOSYNTHETIC PROCESS
GO:0006656	PHOSPHATIDYLCHOLINE BIOSYNTHETIC PROCESS
GO:0006657	CDP CHOLINE PATHWAY
GO:0006658	PHOSPHATIDYLSERINE METABOLIC PROCESS
GO:0006659	PHOSPHATIDYLSERINE BIOSYNTHETIC PROCESS
GO:0006660	PHOSPHATIDYLSERINE CATABOLIC PROCESS
GO:0006661	PHOSPHATIDYLINOSITOL BIOSYNTHETIC PROCESS
GO:0006662	GLYCEROL ETHER METABOLIC PROCESS
GO:0006663	PLATELET ACTIVATING FACTOR BIOSYNTHETIC PROCESS
GO:0006664	GLYCOLIPID METABOLIC PROCESS
GO:0006665	SPHINGOLIPID METABOLIC PROCESS
GO:0006666	3 KETO SPHINGANINE METABOLIC PROCESS
GO:0006667	SPHINGANINE METABOLIC PROCESS
GO:0006668	SPHINGANINE 1 PHOSPHATE METABOLIC PROCESS
GO:0006669	SPHINGANINE 1 PHOSPHATE BIOSYNTHETIC PROCESS
GO:0006670	SPHINGOSINE METABOLIC PROCESS
GO:0006672	CERAMIDE METABOLIC PROCESS
GO:0006677	GLYCOSYLCERAMIDE METABOLIC PROCESS
GO:0006678	GLUCOSYLCERAMIDE METABOLIC PROCESS
GO:0006679	GLUCOSYLCERAMIDE BIOSYNTHETIC PROCESS
GO:0006680	GLUCOSYLCERAMIDE CATABOLIC PROCESS
GO:0006681	GALACTOSYLCERAMIDE METABOLIC PROCESS
GO:0006682	GALACTOSYLCERAMIDE BIOSYNTHETIC PROCESS
GO:0006683	GALACTOSYLCERAMIDE CATABOLIC PROCESS
GO:0006684	SPHINGOMYELIN METABOLIC PROCESS
GO:0006685	SPHINGOMYELIN CATABOLIC PROCESS
GO:0006686	SPHINGOMYELIN BIOSYNTHETIC PROCESS
GO:0006687	GLYCOSPHINGOLIPID METABOLIC PROCESS
GO:0006688	GLYCOSPHINGOLIPID BIOSYNTHETIC PROCESS
GO:0006689	GANGLIOSIDE CATABOLIC PROCESS
GO:0006690	ICOSANOID METABOLIC PROCESS
GO:0006691	LEUKOTRIENE METABOLIC PROCESS
GO:0006693	PROSTAGLANDIN METABOLIC PROCESS
GO:0006694	STEROID BIOSYNTHETIC PROCESS
GO:0006695	CHOLESTEROL BIOSYNTHETIC PROCESS
GO:0006696	ERGOSTEROL BIOSYNTHETIC PROCESS
GO:0006699	BILE ACID BIOSYNTHETIC PROCESS
GO:0006700	C21 STEROID HORMONE BIOSYNTHETIC PROCESS
GO:0006701	PROGESTERONE BIOSYNTHETIC PROCESS
GO:0006702	ANDROGEN BIOSYNTHETIC PROCESS
GO:0006703	ESTROGEN BIOSYNTHETIC PROCESS
GO:0006704	GLUCOCORTICOID BIOSYNTHETIC PROCESS
GO:0006705	MINERALOCORTICOID BIOSYNTHETIC PROCESS
GO:0006706	STEROID CATABOLIC PROCESS
GO:0006707	CHOLESTEROL CATABOLIC PROCESS
GO:0006709	PROGESTERONE CATABOLIC PROCESS
GO:0006710	ANDROGEN CATABOLIC PROCESS
GO:0006711	ESTROGEN CATABOLIC PROCESS
GO:0006713	GLUCOCORTICOID CATABOLIC PROCESS
GO:0006714	SESQUITERPENOID METABOLIC PROCESS
GO:0006720	ISOPRENOID METABOLIC PROCESS
GO:0006725	CELLULAR AROMATIC COMPOUND METABOLIC PROCESS
GO:0006729	TETRAHYDROBIOPTERIN BIOSYNTHETIC PROCESS
GO:0006730	ONE CARBON METABOLIC PROCESS
GO:0006734	NADH METABOLIC PROCESS
GO:0006739	NADP METABOLIC PROCESS
GO:0006740	NADPH REGENERATION
GO:0006741	NADP BIOSYNTHETIC PROCESS
GO:0006742	NADP CATABOLIC PROCESS
GO:0006743	UBIQUINONE METABOLIC PROCESS
GO:0006744	UBIQUINONE BIOSYNTHETIC PROCESS
GO:0006747	FAD BIOSYNTHETIC PROCESS
GO:0006749	GLUTATHIONE METABOLIC PROCESS
GO:0006750	GLUTATHIONE BIOSYNTHETIC PROCESS
GO:0006751	GLUTATHIONE CATABOLIC PROCESS
GO:0006753	NUCLEOSIDE PHOSPHATE METABOLIC PROCESS
GO:0006754	ATP BIOSYNTHETIC PROCESS
GO:0006756	AMP PHOSPHORYLATION
GO:0006757	ATP GENERATION FROM ADP
GO:0006760	FOLIC ACID CONTAINING COMPOUND METABOLIC PROCESS
GO:0006766	VITAMIN METABOLIC PROCESS
GO:0006768	BIOTIN METABOLIC PROCESS
GO:0006771	RIBOFLAVIN METABOLIC PROCESS
GO:0006772	THIAMINE METABOLIC PROCESS
GO:0006776	VITAMIN A METABOLIC PROCESS
GO:0006777	MO MOLYBDOPTERIN COFACTOR BIOSYNTHETIC PROCESS
GO:0006778	PORPHYRIN CONTAINING COMPOUND METABOLIC PROCESS
GO:0006779	PORPHYRIN CONTAINING COMPOUND BIOSYNTHETIC PROCESS
GO:0006780	UROPORPHYRINOGEN III BIOSYNTHETIC PROCESS
GO:0006782	PROTOPORPHYRINOGEN IX BIOSYNTHETIC PROCESS
GO:0006783	HEME BIOSYNTHETIC PROCESS
GO:0006784	HEME A BIOSYNTHETIC PROCESS
GO:0006788	HEME OXIDATION
GO:0006790	SULFUR COMPOUND METABOLIC PROCESS
GO:0006793	PHOSPHORUS METABOLIC PROCESS
GO:0006796	PHOSPHATE CONTAINING COMPOUND METABOLIC PROCESS
GO:0006798	POLYPHOSPHATE CATABOLIC PROCESS
GO:0006801	SUPEROXIDE METABOLIC PROCESS
GO:0006805	XENOBIOTIC METABOLIC PROCESS
GO:0006807	NITROGEN COMPOUND METABOLIC PROCESS
GO:0006808	REGULATION OF NITROGEN UTILIZATION
GO:0006809	NITRIC OXIDE BIOSYNTHETIC PROCESS
GO:0006810	TRANSPORT
GO:0006811	ION TRANSPORT
GO:0006812	CATION TRANSPORT
GO:0006813	POTASSIUM ION TRANSPORT
GO:0006814	SODIUM ION TRANSPORT
GO:0006816	CALCIUM ION TRANSPORT
GO:0006817	PHOSPHATE ION TRANSPORT
GO:0006820	ANION TRANSPORT
GO:0006821	CHLORIDE TRANSPORT
GO:0006824	COBALT ION TRANSPORT
GO:0006825	COPPER ION TRANSPORT
GO:0006826	IRON ION TRANSPORT
GO:0006828	MANGANESE ION TRANSPORT
GO:0006829	ZINC ION TRANSPORT
GO:0006833	WATER TRANSPORT
GO:0006835	DICARBOXYLIC ACID TRANSPORT
GO:0006836	NEUROTRANSMITTER TRANSPORT
GO:0006837	SEROTONIN TRANSPORT
GO:0006839	MITOCHONDRIAL TRANSPORT
GO:0006842	TRICARBOXYLIC ACID TRANSPORT
GO:0006843	MITOCHONDRIAL CITRATE TRANSMEMBRANE TRANSPORT
GO:0006844	ACYL CARNITINE TRANSPORT
GO:0006848	PYRUVATE TRANSPORT
GO:0006850	MITOCHONDRIAL PYRUVATE TRANSMEMBRANE TRANSPORT
GO:0006851	MITOCHONDRIAL CALCIUM ION TRANSMEMBRANE TRANSPORT
GO:0006855	DRUG TRANSMEMBRANE TRANSPORT
GO:0006857	OLIGOPEPTIDE TRANSPORT
GO:0006858	EXTRACELLULAR TRANSPORT
GO:0006862	NUCLEOTIDE TRANSPORT
GO:0006863	PURINE NUCLEOBASE TRANSPORT
GO:0006864	PYRIMIDINE NUCLEOTIDE TRANSPORT
GO:0006865	AMINO ACID TRANSPORT
GO:0006867	ASPARAGINE TRANSPORT
GO:0006868	GLUTAMINE TRANSPORT
GO:0006869	LIPID TRANSPORT
GO:0006873	CELLULAR ION HOMEOSTASIS
GO:0006874	CELLULAR CALCIUM ION HOMEOSTASIS
GO:0006875	CELLULAR METAL ION HOMEOSTASIS
GO:0006876	CELLULAR CADMIUM ION HOMEOSTASIS
GO:0006878	CELLULAR COPPER ION HOMEOSTASIS
GO:0006879	CELLULAR IRON ION HOMEOSTASIS
GO:0006880	INTRACELLULAR SEQUESTERING OF IRON ION
GO:0006882	CELLULAR ZINC ION HOMEOSTASIS
GO:0006883	CELLULAR SODIUM ION HOMEOSTASIS
GO:0006884	CELL VOLUME HOMEOSTASIS
GO:0006885	REGULATION OF PH
GO:0006886	INTRACELLULAR PROTEIN TRANSPORT
GO:0006887	EXOCYTOSIS
GO:0006888	ENDOPLASMIC RETICULUM TO GOLGI VESICLE MEDIATED TRANSPORT
GO:0006890	RETROGRADE VESICLE MEDIATED TRANSPORT GOLGI TO ENDOPLASMIC RETICULUM
GO:0006891	INTRA GOLGI VESICLE MEDIATED TRANSPORT
GO:0006892	POST GOLGI VESICLE MEDIATED TRANSPORT
GO:0006893	GOLGI TO PLASMA MEMBRANE TRANSPORT
GO:0006895	GOLGI TO ENDOSOME TRANSPORT
GO:0006896	GOLGI TO VACUOLE TRANSPORT
GO:0006897	ENDOCYTOSIS
GO:0006898	RECEPTOR MEDIATED ENDOCYTOSIS
GO:0006900	VESICLE BUDDING FROM MEMBRANE
GO:0006903	VESICLE TARGETING
GO:0006904	VESICLE DOCKING INVOLVED IN EXOCYTOSIS
GO:0006906	VESICLE FUSION
GO:0006907	PINOCYTOSIS
GO:0006909	PHAGOCYTOSIS
GO:0006910	PHAGOCYTOSIS RECOGNITION
GO:0006911	PHAGOCYTOSIS ENGULFMENT
GO:0006913	NUCLEOCYTOPLASMIC TRANSPORT
GO:0006914	AUTOPHAGY
GO:0006915	APOPTOTIC PROCESS
GO:0006919	ACTIVATION OF CYSTEINE TYPE ENDOPEPTIDASE ACTIVITY INVOLVED IN APOPTOTIC PROCESS
GO:0006921	CELLULAR COMPONENT DISASSEMBLY INVOLVED IN EXECUTION PHASE OF APOPTOSIS
GO:0006924	ACTIVATION INDUCED CELL DEATH OF T CELLS
GO:0006925	INFLAMMATORY CELL APOPTOTIC PROCESS
GO:0006928	MOVEMENT OF CELL OR SUBCELLULAR COMPONENT
GO:0006929	SUBSTRATE DEPENDENT CELL MIGRATION
GO:0006930	SUBSTRATE DEPENDENT CELL MIGRATION CELL EXTENSION
GO:0006931	SUBSTRATE DEPENDENT CELL MIGRATION CELL ATTACHMENT TO SUBSTRATE
GO:0006933	NEGATIVE REGULATION OF CELL ADHESION INVOLVED IN SUBSTRATE BOUND CELL MIGRATION
GO:0006935	CHEMOTAXIS
GO:0006936	MUSCLE CONTRACTION
GO:0006937	REGULATION OF MUSCLE CONTRACTION
GO:0006939	SMOOTH MUSCLE CONTRACTION
GO:0006940	REGULATION OF SMOOTH MUSCLE CONTRACTION
GO:0006941	STRIATED MUSCLE CONTRACTION
GO:0006942	REGULATION OF STRIATED MUSCLE CONTRACTION
GO:0006948	INDUCTION BY VIRUS OF HOST CELL CELL FUSION
GO:0006949	SYNCYTIUM FORMATION
GO:0006950	RESPONSE TO STRESS
GO:0006952	DEFENSE RESPONSE
GO:0006953	ACUTE PHASE RESPONSE
GO:0006954	INFLAMMATORY RESPONSE
GO:0006955	IMMUNE RESPONSE
GO:0006956	COMPLEMENT ACTIVATION
GO:0006957	COMPLEMENT ACTIVATION ALTERNATIVE PATHWAY
GO:0006958	COMPLEMENT ACTIVATION CLASSICAL PATHWAY
GO:0006959	HUMORAL IMMUNE RESPONSE
GO:0006963	POSITIVE REGULATION OF ANTIBACTERIAL PEPTIDE BIOSYNTHETIC PROCESS
GO:0006965	POSITIVE REGULATION OF BIOSYNTHETIC PROCESS OF ANTIBACTERIAL PEPTIDES ACTIVE AGAINST GRAM POSITIVE BACTERIA
GO:0006968	CELLULAR DEFENSE RESPONSE
GO:0006970	RESPONSE TO OSMOTIC STRESS
GO:0006971	HYPOTONIC RESPONSE
GO:0006972	HYPEROSMOTIC RESPONSE
GO:0006974	CELLULAR RESPONSE TO DNA DAMAGE STIMULUS
GO:0006975	DNA DAMAGE INDUCED PROTEIN PHOSPHORYLATION
GO:0006977	DNA DAMAGE RESPONSE SIGNAL TRANSDUCTION BY P53 CLASS MEDIATOR RESULTING IN CELL CYCLE ARREST
GO:0006978	DNA DAMAGE RESPONSE SIGNAL TRANSDUCTION BY P53 CLASS MEDIATOR RESULTING IN TRANSCRIPTION OF P21 CLASS MEDIATOR
GO:0006979	RESPONSE TO OXIDATIVE STRESS
GO:0006982	RESPONSE TO LIPID HYDROPEROXIDE
GO:0006983	ER OVERLOAD RESPONSE
GO:0006984	ER NUCLEUS SIGNALING PATHWAY
GO:0006986	RESPONSE TO UNFOLDED PROTEIN
GO:0006990	POSITIVE REGULATION OF TRANSCRIPTION FROM RNA POLYMERASE II PROMOTER INVOLVED IN UNFOLDED PROTEIN RESPONSE
GO:0006991	RESPONSE TO STEROL DEPLETION
GO:0006995	CELLULAR RESPONSE TO NITROGEN STARVATION
GO:0006996	ORGANELLE ORGANIZATION
GO:0006997	NUCLEUS ORGANIZATION
GO:0006998	NUCLEAR ENVELOPE ORGANIZATION
GO:0006999	NUCLEAR PORE ORGANIZATION
GO:0007000	NUCLEOLUS ORGANIZATION
GO:0007004	TELOMERE MAINTENANCE VIA TELOMERASE
GO:0007005	MITOCHONDRION ORGANIZATION
GO:0007006	MITOCHONDRIAL MEMBRANE ORGANIZATION
GO:0007007	INNER MITOCHONDRIAL MEMBRANE ORGANIZATION
GO:0007008	OUTER MITOCHONDRIAL MEMBRANE ORGANIZATION
GO:0007009	PLASMA MEMBRANE ORGANIZATION
GO:0007010	CYTOSKELETON ORGANIZATION
GO:0007014	ACTIN UBIQUITINATION
GO:0007015	ACTIN FILAMENT ORGANIZATION
GO:0007017	MICROTUBULE BASED PROCESS
GO:0007018	MICROTUBULE BASED MOVEMENT
GO:0007019	MICROTUBULE DEPOLYMERIZATION
GO:0007020	MICROTUBULE NUCLEATION
GO:0007021	TUBULIN COMPLEX ASSEMBLY
GO:0007023	POST CHAPERONIN TUBULIN FOLDING PATHWAY
GO:0007026	NEGATIVE REGULATION OF MICROTUBULE DEPOLYMERIZATION
GO:0007028	CYTOPLASM ORGANIZATION
GO:0007029	ENDOPLASMIC RETICULUM ORGANIZATION
GO:0007030	GOLGI ORGANIZATION
GO:0007031	PEROXISOME ORGANIZATION
GO:0007032	ENDOSOME ORGANIZATION
GO:0007033	VACUOLE ORGANIZATION
GO:0007034	VACUOLAR TRANSPORT
GO:0007035	VACUOLAR ACIDIFICATION
GO:0007039	PROTEIN CATABOLIC PROCESS IN THE VACUOLE
GO:0007040	LYSOSOME ORGANIZATION
GO:0007041	LYSOSOMAL TRANSPORT
GO:0007042	LYSOSOMAL LUMEN ACIDIFICATION
GO:0007043	CELL CELL JUNCTION ASSEMBLY
GO:0007044	CELL SUBSTRATE JUNCTION ASSEMBLY
GO:0007049	CELL CYCLE
GO:0007050	CELL CYCLE ARREST
GO:0007051	SPINDLE ORGANIZATION
GO:0007052	MITOTIC SPINDLE ORGANIZATION
GO:0007056	SPINDLE ASSEMBLY INVOLVED IN FEMALE MEIOSIS
GO:0007057	SPINDLE ASSEMBLY INVOLVED IN FEMALE MEIOSIS I
GO:0007059	CHROMOSOME SEGREGATION
GO:0007060	MALE MEIOSIS CHROMOSOME SEGREGATION
GO:0007062	SISTER CHROMATID COHESION
GO:0007063	REGULATION OF SISTER CHROMATID COHESION
GO:0007064	MITOTIC SISTER CHROMATID COHESION
GO:0007065	MALE MEIOSIS SISTER CHROMATID COHESION
GO:0007066	FEMALE MEIOSIS SISTER CHROMATID COHESION
GO:0007072	POSITIVE REGULATION OF TRANSCRIPTION INVOLVED IN EXIT FROM MITOSIS
GO:0007076	MITOTIC CHROMOSOME CONDENSATION
GO:0007079	MITOTIC CHROMOSOME MOVEMENT TOWARDS SPINDLE POLE
GO:0007080	MITOTIC METAPHASE PLATE CONGRESSION
GO:0007084	MITOTIC NUCLEAR ENVELOPE REASSEMBLY
GO:0007088	REGULATION OF MITOTIC NUCLEAR DIVISION
GO:0007089	TRAVERSING START CONTROL POINT OF MITOTIC CELL CYCLE
GO:0007091	METAPHASE ANAPHASE TRANSITION OF MITOTIC CELL CYCLE
GO:0007093	MITOTIC CELL CYCLE CHECKPOINT
GO:0007094	MITOTIC SPINDLE ASSEMBLY CHECKPOINT
GO:0007095	MITOTIC G2 DNA DAMAGE CHECKPOINT
GO:0007096	REGULATION OF EXIT FROM MITOSIS
GO:0007097	NUCLEAR MIGRATION
GO:0007098	CENTROSOME CYCLE
GO:0007099	CENTRIOLE REPLICATION
GO:0007100	MITOTIC CENTROSOME SEPARATION
GO:0007112	MALE MEIOSIS CYTOKINESIS
GO:0007113	ENDOMITOTIC CELL CYCLE
GO:0007127	MEIOSIS I
GO:0007128	MEIOTIC PROPHASE I
GO:0007129	HOMOLOGOUS CHROMOSOME PAIRING AT MEIOSIS
GO:0007130	SYNAPTONEMAL COMPLEX ASSEMBLY
GO:0007131	RECIPROCAL MEIOTIC RECOMBINATION
GO:0007140	MALE MEIOTIC NUCLEAR DIVISION
GO:0007141	MALE MEIOSIS I
GO:0007143	FEMALE MEIOTIC NUCLEAR DIVISION
GO:0007144	FEMALE MEIOSIS I
GO:0007146	MEIOTIC RECOMBINATION NODULE ASSEMBLY
GO:0007147	FEMALE MEIOSIS II
GO:0007154	CELL COMMUNICATION
GO:0007155	CELL ADHESION
GO:0007156	HOMOPHILIC CELL ADHESION VIA PLASMA MEMBRANE ADHESION MOLECULES
GO:0007157	HETEROPHILIC CELL CELL ADHESION VIA PLASMA MEMBRANE CELL ADHESION MOLECULES
GO:0007158	NEURON CELL CELL ADHESION
GO:0007159	LEUKOCYTE CELL CELL ADHESION
GO:0007160	CELL MATRIX ADHESION
GO:0007161	CALCIUM INDEPENDENT CELL MATRIX ADHESION
GO:0007162	NEGATIVE REGULATION OF CELL ADHESION
GO:0007163	ESTABLISHMENT OR MAINTENANCE OF CELL POLARITY
GO:0007164	ESTABLISHMENT OF TISSUE POLARITY
GO:0007165	SIGNAL TRANSDUCTION
GO:0007166	CELL SURFACE RECEPTOR SIGNALING PATHWAY
GO:0007167	ENZYME LINKED RECEPTOR PROTEIN SIGNALING PATHWAY
GO:0007168	RECEPTOR GUANYLYL CYCLASE SIGNALING PATHWAY
GO:0007169	TRANSMEMBRANE RECEPTOR PROTEIN TYROSINE KINASE SIGNALING PATHWAY
GO:0007171	ACTIVATION OF TRANSMEMBRANE RECEPTOR PROTEIN TYROSINE KINASE ACTIVITY
GO:0007172	SIGNAL COMPLEX ASSEMBLY
GO:0007173	EPIDERMAL GROWTH FACTOR RECEPTOR SIGNALING PATHWAY
GO:0007174	EPIDERMAL GROWTH FACTOR CATABOLIC PROCESS
GO:0007175	NEGATIVE REGULATION OF EPIDERMAL GROWTH FACTOR ACTIVATED RECEPTOR ACTIVITY
GO:0007176	REGULATION OF EPIDERMAL GROWTH FACTOR ACTIVATED RECEPTOR ACTIVITY
GO:0007178	TRANSMEMBRANE RECEPTOR PROTEIN SERINE THREONINE KINASE SIGNALING PATHWAY
GO:0007179	TRANSFORMING GROWTH FACTOR BETA RECEPTOR SIGNALING PATHWAY
GO:0007181	TRANSFORMING GROWTH FACTOR BETA RECEPTOR COMPLEX ASSEMBLY
GO:0007182	COMMON PARTNER SMAD PROTEIN PHOSPHORYLATION
GO:0007183	SMAD PROTEIN COMPLEX ASSEMBLY
GO:0007185	TRANSMEMBRANE RECEPTOR PROTEIN TYROSINE PHOSPHATASE SIGNALING PATHWAY
GO:0007186	G PROTEIN COUPLED RECEPTOR SIGNALING PATHWAY
GO:0007187	G PROTEIN COUPLED RECEPTOR SIGNALING PATHWAY COUPLED TO CYCLIC NUCLEOTIDE SECOND MESSENGER
GO:0007188	ADENYLATE CYCLASE MODULATING G PROTEIN COUPLED RECEPTOR SIGNALING PATHWAY
GO:0007189	ADENYLATE CYCLASE ACTIVATING G PROTEIN COUPLED RECEPTOR SIGNALING PATHWAY
GO:0007190	ACTIVATION OF ADENYLATE CYCLASE ACTIVITY
GO:0007191	ADENYLATE CYCLASE ACTIVATING DOPAMINE RECEPTOR SIGNALING PATHWAY
GO:0007192	ADENYLATE CYCLASE ACTIVATING SEROTONIN RECEPTOR SIGNALING PATHWAY
GO:0007193	ADENYLATE CYCLASE INHIBITING G PROTEIN COUPLED RECEPTOR SIGNALING PATHWAY
GO:0007194	NEGATIVE REGULATION OF ADENYLATE CYCLASE ACTIVITY
GO:0007195	ADENYLATE CYCLASE INHIBITING DOPAMINE RECEPTOR SIGNALING PATHWAY
GO:0007196	ADENYLATE CYCLASE INHIBITING G PROTEIN COUPLED GLUTAMATE RECEPTOR SIGNALING PATHWAY
GO:0007197	ADENYLATE CYCLASE INHIBITING G PROTEIN COUPLED ACETYLCHOLINE RECEPTOR SIGNALING PATHWAY
GO:0007198	ADENYLATE CYCLASE INHIBITING SEROTONIN RECEPTOR SIGNALING PATHWAY
GO:0007199	G PROTEIN COUPLED RECEPTOR SIGNALING PATHWAY COUPLED TO CGMP NUCLEOTIDE SECOND MESSENGER
GO:0007200	PHOSPHOLIPASE C ACTIVATING G PROTEIN COUPLED RECEPTOR SIGNALING PATHWAY
GO:0007202	ACTIVATION OF PHOSPHOLIPASE C ACTIVITY
GO:0007204	POSITIVE REGULATION OF CYTOSOLIC CALCIUM ION CONCENTRATION
GO:0007205	PROTEIN KINASE C ACTIVATING G PROTEIN COUPLED RECEPTOR SIGNALING PATHWAY
GO:0007208	PHOSPHOLIPASE C ACTIVATING SEROTONIN RECEPTOR SIGNALING PATHWAY
GO:0007210	SEROTONIN RECEPTOR SIGNALING PATHWAY
GO:0007212	DOPAMINE RECEPTOR SIGNALING PATHWAY
GO:0007213	G PROTEIN COUPLED ACETYLCHOLINE RECEPTOR SIGNALING PATHWAY
GO:0007214	GAMMA AMINOBUTYRIC ACID SIGNALING PATHWAY
GO:0007215	GLUTAMATE RECEPTOR SIGNALING PATHWAY
GO:0007216	G PROTEIN COUPLED GLUTAMATE RECEPTOR SIGNALING PATHWAY
GO:0007217	TACHYKININ RECEPTOR SIGNALING PATHWAY
GO:0007218	NEUROPEPTIDE SIGNALING PATHWAY
GO:0007219	NOTCH SIGNALING PATHWAY
GO:0007220	NOTCH RECEPTOR PROCESSING
GO:0007221	POSITIVE REGULATION OF TRANSCRIPTION OF NOTCH RECEPTOR TARGET
GO:0007223	WNT SIGNALING PATHWAY CALCIUM MODULATING PATHWAY
GO:0007224	SMOOTHENED SIGNALING PATHWAY
GO:0007225	PATCHED LIGAND MATURATION
GO:0007227	SIGNAL TRANSDUCTION DOWNSTREAM OF SMOOTHENED
GO:0007228	POSITIVE REGULATION OF HH TARGET TRANSCRIPTION FACTOR ACTIVITY
GO:0007229	INTEGRIN MEDIATED SIGNALING PATHWAY
GO:0007231	OSMOSENSORY SIGNALING PATHWAY
GO:0007249	I KAPPAB KINASE NF KAPPAB SIGNALING
GO:0007250	ACTIVATION OF NF KAPPAB INDUCING KINASE ACTIVITY
GO:0007252	I KAPPAB PHOSPHORYLATION
GO:0007253	CYTOPLASMIC SEQUESTERING OF NF KAPPAB
GO:0007254	JNK CASCADE
GO:0007256	ACTIVATION OF JNKK ACTIVITY
GO:0007257	ACTIVATION OF JUN KINASE ACTIVITY
GO:0007258	JUN PHOSPHORYLATION
GO:0007259	RECEPTOR SIGNALING PATHWAY VIA JAK STAT
GO:0007260	TYROSINE PHOSPHORYLATION OF STAT PROTEIN
GO:0007263	NITRIC OXIDE MEDIATED SIGNAL TRANSDUCTION
GO:0007264	SMALL GTPASE MEDIATED SIGNAL TRANSDUCTION
GO:0007265	RAS PROTEIN SIGNAL TRANSDUCTION
GO:0007266	RHO PROTEIN SIGNAL TRANSDUCTION
GO:0007267	CELL CELL SIGNALING
GO:0007268	CHEMICAL SYNAPTIC TRANSMISSION
GO:0007269	NEUROTRANSMITTER SECRETION
GO:0007270	NEURON NEURON SYNAPTIC TRANSMISSION
GO:0007271	SYNAPTIC TRANSMISSION CHOLINERGIC
GO:0007274	NEUROMUSCULAR SYNAPTIC TRANSMISSION
GO:0007275	MULTICELLULAR ORGANISM DEVELOPMENT
GO:0007276	GAMETE GENERATION
GO:0007281	GERM CELL DEVELOPMENT
GO:0007283	SPERMATOGENESIS
GO:0007284	SPERMATOGONIAL CELL DIVISION
GO:0007285	PRIMARY SPERMATOCYTE GROWTH
GO:0007286	SPERMATID DEVELOPMENT
GO:0007288	SPERM AXONEME ASSEMBLY
GO:0007289	SPERMATID NUCLEUS DIFFERENTIATION
GO:0007290	SPERMATID NUCLEUS ELONGATION
GO:0007291	SPERM INDIVIDUALIZATION
GO:0007292	FEMALE GAMETE GENERATION
GO:0007296	VITELLOGENESIS
GO:0007315	POLE PLASM ASSEMBLY
GO:0007320	INSEMINATION
GO:0007321	SPERM DISPLACEMENT
GO:0007338	SINGLE FERTILIZATION
GO:0007339	BINDING OF SPERM TO ZONA PELLUCIDA
GO:0007340	ACROSOME REACTION
GO:0007341	PENETRATION OF ZONA PELLUCIDA
GO:0007342	FUSION OF SPERM TO EGG PLASMA MEMBRANE INVOLVED IN SINGLE FERTILIZATION
GO:0007343	EGG ACTIVATION
GO:0007346	REGULATION OF MITOTIC CELL CYCLE
GO:0007352	ZYGOTIC SPECIFICATION OF DORSAL VENTRAL AXIS
GO:0007354	ZYGOTIC DETERMINATION OF ANTERIOR POSTERIOR AXIS EMBRYO
GO:0007356	THORAX AND ANTERIOR ABDOMEN DETERMINATION
GO:0007368	DETERMINATION OF LEFT RIGHT SYMMETRY
GO:0007369	GASTRULATION
GO:0007371	VENTRAL MIDLINE DETERMINATION
GO:0007379	SEGMENT SPECIFICATION
GO:0007386	COMPARTMENT PATTERN SPECIFICATION
GO:0007389	PATTERN SPECIFICATION PROCESS
GO:0007398	ECTODERM DEVELOPMENT
GO:0007399	NERVOUS SYSTEM DEVELOPMENT
GO:0007400	NEUROBLAST FATE DETERMINATION
GO:0007402	GANGLION MOTHER CELL FATE DETERMINATION
GO:0007403	GLIAL CELL FATE DETERMINATION
GO:0007405	NEUROBLAST PROLIFERATION
GO:0007406	NEGATIVE REGULATION OF NEUROBLAST PROLIFERATION
GO:0007409	AXONOGENESIS
GO:0007411	AXON GUIDANCE
GO:0007412	AXON TARGET RECOGNITION
GO:0007413	AXONAL FASCICULATION
GO:0007416	SYNAPSE ASSEMBLY
GO:0007417	CENTRAL NERVOUS SYSTEM DEVELOPMENT
GO:0007418	VENTRAL MIDLINE DEVELOPMENT
GO:0007420	BRAIN DEVELOPMENT
GO:0007422	PERIPHERAL NERVOUS SYSTEM DEVELOPMENT
GO:0007423	SENSORY ORGAN DEVELOPMENT
GO:0007431	SALIVARY GLAND DEVELOPMENT
GO:0007435	SALIVARY GLAND MORPHOGENESIS
GO:0007440	FOREGUT MORPHOGENESIS
GO:0007442	HINDGUT MORPHOGENESIS
GO:0007468	REGULATION OF RHODOPSIN GENE EXPRESSION
GO:0007492	ENDODERM DEVELOPMENT
GO:0007493	ENDODERMAL CELL FATE DETERMINATION
GO:0007494	MIDGUT DEVELOPMENT
GO:0007495	VISCERAL MESODERM ENDODERM INTERACTION INVOLVED IN MIDGUT DEVELOPMENT
GO:0007497	POSTERIOR MIDGUT DEVELOPMENT
GO:0007498	MESODERM DEVELOPMENT
GO:0007499	ECTODERM AND MESODERM INTERACTION
GO:0007500	MESODERMAL CELL FATE DETERMINATION
GO:0007501	MESODERMAL CELL FATE SPECIFICATION
GO:0007502	DIGESTIVE TRACT MESODERM DEVELOPMENT
GO:0007507	HEART DEVELOPMENT
GO:0007509	MESODERM MIGRATION INVOLVED IN GASTRULATION
GO:0007512	ADULT HEART DEVELOPMENT
GO:0007517	MUSCLE ORGAN DEVELOPMENT
GO:0007518	MYOBLAST FATE DETERMINATION
GO:0007519	SKELETAL MUSCLE TISSUE DEVELOPMENT
GO:0007520	MYOBLAST FUSION
GO:0007521	MUSCLE CELL FATE DETERMINATION
GO:0007522	VISCERAL MUSCLE DEVELOPMENT
GO:0007525	SOMATIC MUSCLE DEVELOPMENT
GO:0007527	ADULT SOMATIC MUSCLE DEVELOPMENT
GO:0007528	NEUROMUSCULAR JUNCTION DEVELOPMENT
GO:0007529	ESTABLISHMENT OF SYNAPTIC SPECIFICITY AT NEUROMUSCULAR JUNCTION
GO:0007530	SEX DETERMINATION
GO:0007548	SEX DIFFERENTIATION
GO:0007549	DOSAGE COMPENSATION
GO:0007565	FEMALE PREGNANCY
GO:0007566	EMBRYO IMPLANTATION
GO:0007567	PARTURITION
GO:0007568	AGING
GO:0007569	CELL AGING
GO:0007576	NUCLEOLAR FRAGMENTATION
GO:0007584	RESPONSE TO NUTRIENT
GO:0007585	RESPIRATORY GASEOUS EXCHANGE BY RESPIRATORY SYSTEM
GO:0007586	DIGESTION
GO:0007588	EXCRETION
GO:0007589	BODY FLUID SECRETION
GO:0007595	LACTATION
GO:0007596	BLOOD COAGULATION
GO:0007597	BLOOD COAGULATION INTRINSIC PATHWAY
GO:0007599	HEMOSTASIS
GO:0007600	SENSORY PERCEPTION
GO:0007601	VISUAL PERCEPTION
GO:0007602	PHOTOTRANSDUCTION
GO:0007603	PHOTOTRANSDUCTION VISIBLE LIGHT
GO:0007604	PHOTOTRANSDUCTION UV
GO:0007605	SENSORY PERCEPTION OF SOUND
GO:0007606	SENSORY PERCEPTION OF CHEMICAL STIMULUS
GO:0007608	SENSORY PERCEPTION OF SMELL
GO:0007610	BEHAVIOR
GO:0007611	LEARNING OR MEMORY
GO:0007612	LEARNING
GO:0007613	MEMORY
GO:0007614	SHORT TERM MEMORY
GO:0007616	LONG TERM MEMORY
GO:0007617	MATING BEHAVIOR
GO:0007618	MATING
GO:0007620	COPULATION
GO:0007621	NEGATIVE REGULATION OF FEMALE RECEPTIVITY
GO:0007622	RHYTHMIC BEHAVIOR
GO:0007623	CIRCADIAN RHYTHM
GO:0007624	ULTRADIAN RHYTHM
GO:0007625	GROOMING BEHAVIOR
GO:0007626	LOCOMOTORY BEHAVIOR
GO:0007628	ADULT WALKING BEHAVIOR
GO:0007630	JUMP RESPONSE
GO:0007631	FEEDING BEHAVIOR
GO:0007632	VISUAL BEHAVIOR
GO:0007634	OPTOKINETIC BEHAVIOR
GO:0007635	CHEMOSENSORY BEHAVIOR
GO:0007638	MECHANOSENSORY BEHAVIOR
GO:0008015	BLOOD CIRCULATION
GO:0008016	REGULATION OF HEART CONTRACTION
GO:0008033	TRNA PROCESSING
GO:0008037	CELL RECOGNITION
GO:0008038	NEURON RECOGNITION
GO:0008039	SYNAPTIC TARGET RECOGNITION
GO:0008045	MOTOR NEURON AXON GUIDANCE
GO:0008049	MALE COURTSHIP BEHAVIOR
GO:0008050	FEMALE COURTSHIP BEHAVIOR
GO:0008052	SENSORY ORGAN BOUNDARY SPECIFICATION
GO:0008053	MITOCHONDRIAL FUSION
GO:0008057	EYE PIGMENT GRANULE ORGANIZATION
GO:0008063	TOLL SIGNALING PATHWAY
GO:0008064	REGULATION OF ACTIN POLYMERIZATION OR DEPOLYMERIZATION
GO:0008065	ESTABLISHMENT OF BLOOD NERVE BARRIER
GO:0008078	MESODERMAL CELL MIGRATION
GO:0008088	AXO DENDRITIC TRANSPORT
GO:0008089	ANTEROGRADE AXONAL TRANSPORT
GO:0008090	RETROGRADE AXONAL TRANSPORT
GO:0008104	PROTEIN LOCALIZATION
GO:0008150	BIOLOGICAL_PROCESS
GO:0008152	METABOLIC PROCESS
GO:0008154	ACTIN POLYMERIZATION OR DEPOLYMERIZATION
GO:0008156	NEGATIVE REGULATION OF DNA REPLICATION
GO:0008202	STEROID METABOLIC PROCESS
GO:0008203	CHOLESTEROL METABOLIC PROCESS
GO:0008206	BILE ACID METABOLIC PROCESS
GO:0008207	C21 STEROID HORMONE METABOLIC PROCESS
GO:0008209	ANDROGEN METABOLIC PROCESS
GO:0008210	ESTROGEN METABOLIC PROCESS
GO:0008211	GLUCOCORTICOID METABOLIC PROCESS
GO:0008215	SPERMINE METABOLIC PROCESS
GO:0008216	SPERMIDINE METABOLIC PROCESS
GO:0008217	REGULATION OF BLOOD PRESSURE
GO:0008219	CELL DEATH
GO:0008228	OPSONIZATION
GO:0008272	SULFATE TRANSPORT
GO:0008277	REGULATION OF G PROTEIN COUPLED RECEPTOR SIGNALING PATHWAY
GO:0008283	CELL POPULATION PROLIFERATION
GO:0008284	POSITIVE REGULATION OF CELL POPULATION PROLIFERATION
GO:0008285	NEGATIVE REGULATION OF CELL POPULATION PROLIFERATION
GO:0008286	INSULIN RECEPTOR SIGNALING PATHWAY
GO:0008291	ACETYLCHOLINE METABOLIC PROCESS
GO:0008292	ACETYLCHOLINE BIOSYNTHETIC PROCESS
GO:0008295	SPERMIDINE BIOSYNTHETIC PROCESS
GO:0008298	INTRACELLULAR MRNA LOCALIZATION
GO:0008299	ISOPRENOID BIOSYNTHETIC PROCESS
GO:0008300	ISOPRENOID CATABOLIC PROCESS
GO:0008306	ASSOCIATIVE LEARNING
GO:0008333	ENDOSOME TO LYSOSOME TRANSPORT
GO:0008340	DETERMINATION OF ADULT LIFESPAN
GO:0008343	ADULT FEEDING BEHAVIOR
GO:0008344	ADULT LOCOMOTORY BEHAVIOR
GO:0008347	GLIAL CELL MIGRATION
GO:0008354	GERM CELL MIGRATION
GO:0008355	OLFACTORY LEARNING
GO:0008356	ASYMMETRIC CELL DIVISION
GO:0008360	REGULATION OF CELL SHAPE
GO:0008361	REGULATION OF CELL SIZE
GO:0008366	AXON ENSHEATHMENT
GO:0008380	RNA SPLICING
GO:0008406	GONAD DEVELOPMENT
GO:0008535	RESPIRATORY CHAIN COMPLEX IV ASSEMBLY
GO:0008542	VISUAL LEARNING
GO:0008543	FIBROBLAST GROWTH FACTOR RECEPTOR SIGNALING PATHWAY
GO:0008544	EPIDERMIS DEVELOPMENT
GO:0008582	REGULATION OF SYNAPTIC GROWTH AT NEUROMUSCULAR JUNCTION
GO:0008584	MALE GONAD DEVELOPMENT
GO:0008585	FEMALE GONAD DEVELOPMENT
GO:0008589	REGULATION OF SMOOTHENED SIGNALING PATHWAY
GO:0008592	REGULATION OF TOLL SIGNALING PATHWAY
GO:0008593	REGULATION OF NOTCH SIGNALING PATHWAY
GO:0008594	PHOTORECEPTOR CELL MORPHOGENESIS
GO:0008595	ANTERIOR POSTERIOR AXIS SPECIFICATION EMBRYO
GO:0008608	ATTACHMENT OF SPINDLE MICROTUBULES TO KINETOCHORE
GO:0008610	LIPID BIOSYNTHETIC PROCESS
GO:0008611	ETHER LIPID BIOSYNTHETIC PROCESS
GO:0008612	PEPTIDYL LYSINE MODIFICATION TO PEPTIDYL HYPUSINE
GO:0008615	PYRIDOXINE BIOSYNTHETIC PROCESS
GO:0008625	EXTRINSIC APOPTOTIC SIGNALING PATHWAY VIA DEATH DOMAIN RECEPTORS
GO:0008626	GRANZYME MEDIATED APOPTOTIC SIGNALING PATHWAY
GO:0008627	INTRINSIC APOPTOTIC SIGNALING PATHWAY IN RESPONSE TO OSMOTIC STRESS
GO:0008628	HORMONE MEDIATED APOPTOTIC SIGNALING PATHWAY
GO:0008630	INTRINSIC APOPTOTIC SIGNALING PATHWAY IN RESPONSE TO DNA DAMAGE
GO:0008631	INTRINSIC APOPTOTIC SIGNALING PATHWAY IN RESPONSE TO OXIDATIVE STRESS
GO:0008635	ACTIVATION OF CYSTEINE TYPE ENDOPEPTIDASE ACTIVITY INVOLVED IN APOPTOTIC PROCESS BY CYTOCHROME C
GO:0008637	APOPTOTIC MITOCHONDRIAL CHANGES
GO:0008643	CARBOHYDRATE TRANSPORT
GO:0008652	CELLULAR AMINO ACID BIOSYNTHETIC PROCESS
GO:0008653	LIPOPOLYSACCHARIDE METABOLIC PROCESS
GO:0008654	PHOSPHOLIPID BIOSYNTHETIC PROCESS
GO:0009048	DOSAGE COMPENSATION BY INACTIVATION OF X CHROMOSOME
GO:0009051	PENTOSE PHOSPHATE SHUNT OXIDATIVE BRANCH
GO:0009052	PENTOSE PHOSPHATE SHUNT NON OXIDATIVE BRANCH
GO:0009056	CATABOLIC PROCESS
GO:0009058	BIOSYNTHETIC PROCESS
[truncated: 10,456 more rows]
